# Supplementary material for: On the Relationship Between the Gini Coefficient and Skewness
Source: Ecol Evol. 2024 Nov 28;14(12):e70637. doi: 10.1002/ece3.70637 (PMC11604574; doi:10.1002/ece3.70637)
Supplement: Supplementary file 1 — Table S1. Tree diameter at breast height data for each quadrat. Table S2. Estimated parameters of the Weibull distribution function and inequality measures for each of the 160 quadrats of tree diameter at breast height data. Table S3. Seedhead length data of Setaria viridis (L.) P. Beauv. Table S4. Calculation results for 225 quadrats of seedhead length data of Setaria viridis (L.) P. Beauv. [file ECE3-14-e70637-s001.xlsx]

## Sheet: Table S1
Table S1. Tree diameter at breast height data for each quadrat
Quadrat no.	DBH	x	y
1	1.6	11.1	7.4
1	2.7	18.4	11.6
1	4.2	6	4
1	6.73	16	6
1	10.4	15.9	15
1	1.4	14.7	17.3
1	2.2	6.8	1.8
1	3.2	11.2	18.1
1	5.35	3.9	4
1	5.6	4.4	5
1	7.7	10	1
1	8.8	4	6.8
1	3.7	12	4.6
1	1.4	17	19.8
1	16.9	2.1	11.1
1	5	10.9	18.4
1	5	9.1	8.9
1	5.9	19	2
1	6.3	11.6	17.7
1	6.8	18.2	19
1	7.3	4.8	0.8
1	7.4	9.4	10.2
1	7.5	9.1	19.1
1	7.5	19.8	17.1
1	7.6	18.9	10
1	7.7	9.4	10.6
1	8.25	10.9	18.6
1	8.4	17.1	17.9
1	8.7	8	17.6
1	9.3	14.5	12.9
1	9.5	15	1
1	9.6	2.9	18.7
1	9.9	12.3	4.3
1	10.25	19.8	14.4
1	10.4	17.6	13.5
1	10.7	9.9	8.5
1	10.8	17.4	11.1
1	11.25	12.9	11.7
1	11.5	8	16
1	11.9	3.4	17.1
1	11.9	19.6	13.2
1	12.1	0.4	17.1
1	12.2	19.8	7.8
1	12.6	13	12.9
1	12.85	10.9	10.9
1	12.9	1.2	0.1
1	13.3	19.4	9.9
1	13.35	11.7	17.2
1	13.5	17.4	12.6
1	13.6	4	8.8
1	13.6	7.9	8.9
1	13.8	8	10.8
1	13.9	2.8	6.3
1	14	9.2	19.9
1	14.2	9.9	0.2
1	14.2	6.9	1.2
1	14.3	15	3.9
1	14.3	13.2	14.2
1	14.3	10.2	7.7
1	14.5	8	14.9
1	14.5	12	4
1	14.6	19.5	1.8
1	15.4	5.8	10.5
1	15.5	9.2	10.8
1	15.5	15	6
1	15.9	15.1	12.9
1	16.1	14	19.7
1	16.2	16	18.6
1	16.35	10.9	10.7
1	16.4	2.9	6
1	16.7	4.1	19.8
1	17.5	10	16.1
1	17.5	16	2.5
1	17.7	0.4	1.5
1	18	0.9	17.7
1	18.25	3.8	1.9
1	18.4	15.4	7
1	18.85	1.8	1.9
1	19.45	19.4	0.5
1	19.7	9.2	9.3
1	19.9	6	9.9
1	8.1	17.2	17.3
1	15.4	19.8	17.8
1	23.7	7.1	19.1
1	33	0.9	18.6
1	8.2	9	27.2
1	3.4	6.5	30.2
1	3.9	19	29.4
1	4.3	17.8	38.5
1	4.3	17	28
1	4.5	17.8	31.1
1	4.7	13.9	33
1	6.6	17.8	37.7
1	6.9	12.6	31.1
1	7	16.8	32.4
1	7.9	4.4	30
1	8.6	3.5	29.4
1	8.6	17.9	34.8
1	9	16.3	29.7
1	9.8	15.1	33.5
1	9.9	17.4	21.9
1	10.2	15.9	22.6
1	10.3	17.8	30.8
1	12.1	4	28.5
1	13	8.1	28.2
1	13.6	18.6	26.2
1	16	5.8	30
1	17	5.5	27.5
1	12.1	17	36.5
1	2.7	17	33.4
1	4.9	18.9	30.6
1	5.4	18.8	37
1	6.4	1.2	27.4
1	7.6	18.9	31.3
1	2.7	18.1	32.5
1	4.5	8.5	20.5
1	5.6	17.1	20.8
1	3.7	17.5	35.5
1	7.1	10.1	28.8
1	3.8	3.5	32.4
1	4.2	18.9	27.4
1	4.8	6.1	22.5
1	5.7	13.5	31.3
1	6.1	18.2	24.6
1	6.1	16.2	24.3
1	6.2	11.6	26.3
1	6.3	13.3	29.4
1	7.7	7.8	29.8
1	7.7	5	26.8
1	8	12.5	31.9
1	8.4	4.2	26.2
1	8.4	2.5	22.3
1	9.1	15.2	22.1
1	9.5	12.5	23
1	10.2	7.9	27.8
1	10.2	14.4	33
1	10.3	3.1	24.3
1	10.8	3.2	21.7
1	10.9	8.8	26.8
1	11	0.8	20.1
1	11.5	6.9	20.8
1	12.3	11.5	31.8
1	12.6	3.2	26.8
1	12.7	9.5	27.8
1	13	17.2	30
1	13.3	12.5	22.6
1	13.3	10.3	20.8
1	13.7	11.8	29.8
1	13.7	13.5	32
1	14.1	14.2	21.2
1	14.6	9.6	30.5
1	14.9	3.8	23.8
1	15	16.2	29.8
1	15.6	1.4	23.4
1	15.6	0.2	24.4
1	16.1	13.5	33.6
1	16.6	10.5	28
1	16.7	16.4	32.5
1	17.4	14.5	29.8
1	17.7	9.1	22.4
1	20.6	16.2	24.3
1	22.5	13.6	24.8
1	3.5	12.1	32.7
1	4	12.1	32.7
1	4	14.1	32.8
1	5.7	13.5	32.5
1	7.9	11.6	30.5
1	1.4	8.5	46.7
2	2.7	18.2	58.4
1	2.8	13.9	44.9
2	2.9	16.2	56.4
1	3	14	48.1
1	3.3	18.2	48
1	3.6	18.4	48.3
1	4.8	18.1	47.9
2	6.5	16.4	58.2
2	7	2.1	54.9
2	7.2	18.1	56.8
2	7.3	17.6	57.6
2	7.5	19.3	56.6
2	7.7	17.7	58.6
1	8.1	5.2	49.3
2	8.3	19.8	59.8
2	8.3	4.8	57.8
2	9.5	18.6	57.8
1	10.1	15.2	46.4
1	10.3	15	45
1	10.35	19	46.9
2	10.75	17.7	59.4
2	11.8	18.1	54.1
2	12.1	16.8	57.4
2	2.5	19.3	58.2
1	7.9	17	43
1	8.9	18.9	41.1
1	9.5	3.9	41
1	13	4	41
1	13.4	18.6	41.1
1	19.5	18.8	41.3
2	8.8	8.8	50.7
2	12.4	2.5	52.8
2	14.4	8.1	50.1
2	14.4	4.1	58.1
1	14.9	9	44
1	15.9	18.1	45
1	17.8	0.6	40.6
1	18.3	11	47.9
1	20.1	11	42.1
1	23	11	45
2	23.7	3	58.4
2	25.5	6	54.6
2	26.1	13.9	52.4
2	1.3	10.1	52.7
2	3.1	7.9	52.9
2	28.3	15.7	53.7
1	1.9	1.6	44.8
2	2.6	10.5	52
2	2.8	11.5	51
1	2.8	1.8	48.4
2	2.8	6.2	53.9
2	3.5	2.9	54.1
2	3.7	2.6	57.1
2	3.9	14	51.2
1	3.95	3.1	43.1
2	9.1	17	56.4
1	15.3	14.4	41.8
2	21.9	1.5	50
2	2	14.2	61.8
2	2.4	17.1	65.6
2	3	14.1	61.3
2	3.4	6.1	74.9
2	3.5	13.6	61.8
2	3.6	12.2	65
2	3.8	14.4	61.1
2	4.2	10.4	78.8
2	4.2	1.9	78.7
2	4.2	14.6	64.8
2	4.6	6.3	61.5
2	4.8	14.8	65.7
2	5	3.7	72.4
2	5.4	3	63
2	5.6	15.4	72.1
2	5.7	12	61.4
2	6.4	5.9	68.3
2	6.7	3.2	62.6
2	6.7	4.1	65.2
2	7.1	17.8	66.8
2	7.2	10.7	75
2	7.4	18.4	70.1
2	7.5	12.5	75
2	7.7	12.8	66.1
2	8	1.4	65
2	8.1	13.7	77.1
2	8.4	18.2	64.8
2	8.8	11	61.5
2	9	13	79.2
2	10.7	3.7	64.1
2	38.4	8.2	66.1
2	2.9	2.3	67.9
2	2.9	2.8	67.8
2	5.5	1.1	74.2
2	5.8	3.4	67.8
2	5.8	16.1	65.7
2	6.1	5.6	70.5
2	7.6	2	62.7
2	8.1	3.6	63.1
2	5.5	1.9	63.1
2	33.3	3.7	78.6
2	4.5	16.6	72.1
2	4.5	8.2	78.7
2	5.2	16.9	72
2	5.9	15.9	72.2
2	7.1	7.6	78.8
2	6.8	11.2	79.1
2	8.2	14	79.1
2	1.9	7.1	60.5
2	2.6	7.5	65
2	3.1	17.2	64.1
2	3.4	16.1	60.7
2	3.6	5.1	67.5
2	3.8	1.4	77
2	3.8	16.2	63.1
2	4	8.5	63.8
2	4.2	8.8	62.3
2	3.9	12.6	62.4
2	11.2	14.5	75.1
2	12	2.1	65.8
2	16.6	2	75
2	21.5	12.5	65.1
2	22.1	6	60.5
2	30.4	3	75
2	33.4	8.1	66.1
2	37.2	2.6	66
2	37.5	6.1	60.4
2	41.1	14.1	66
2	44.3	9.8	62.8
2	48.3	5.1	79
2	49.8	17.7	64.3
2	4.1	2.9	94.8
2	4.5	3.3	94.1
3	5	12.3	112.8
2	6.2	4.1	94.9
2	7	8.2	83.6
2	9.7	1	85.8
2	9.8	8.4	89.1
2	10.4	3.5	85.8
2	12.8	0.8	86.8
2	13.1	1.2	87.1
2	13.8	4.1	93.9
2	19.6	10.2	82.5
2	6.3	6.7	89.5
2	7.4	7.8	81.3
2	7.1	1.3	90.3
2	4.8	8.3	83.2
2	2.6	2.4	99.2
2	3.5	5.2	94.1
2	4.4	2.2	91.8
2	4.6	17.1	82.4
2	5.2	6.5	83.1
2	5.8	0.3	94.6
2	6.1	17.2	81.9
2	8.1	6.6	82.5
2	8.17	17.6	80.3
2	8.7	1.8	94.8
2	9.6	18.4	87.9
2	9.8	12.5	82.3
2	9.9	5.2	94.5
2	10.8	8.2	89.1
2	10.9	4.2	97.2
2	11.8	3.2	97.8
2	16.1	15.8	83.2
2	2.2	5.6	80.9
2	3.6	5.5	81.2
2	3.8	18.2	95.6
2	4.2	5.8	93.8
2	3.8	9.8	89.6
2	5.6	6.7	89.1
2	5.7	9.8	88.9
2	7.2	0.2	90.1
2	7.2	6.1	83.9
2	9.8	4.8	92.8
2	10.2	5.8	89.1
2	13.1	3.5	88.9
2	13.8	5.2	88.8
2	20.6	6.4	94.3
3	7.5	7.9	116.7
3	7.6	4.9	105
3	9.2	5	119.5
3	10.3	19	116.9
3	10.5	5.4	104.1
3	8.7	1.7	105
3	4.6	12.6	106.5
3	6.1	2.8	109.3
3	7.1	1.9	103.8
3	7.7	1.5	114.9
3	7.7	19.4	104.8
3	7.7	18.9	105
3	10.7	17.6	103.3
3	6	19.8	103.8
3	7.6	15.8	106.6
3	9.2	5.7	109.6
3	2.6	6.2	103.9
3	3	4.5	119.7
3	4.1	6.1	118.6
3	4.7	6	116
3	5.2	8	102.5
3	5.3	14.6	100.4
3	5.8	4.7	105.2
3	6.1	3.2	103.8
3	7.3	6.6	119.3
3	7.8	1.4	116
3	7.8	7.5	105
3	8.6	4.2	119.7
3	8.7	9.2	128.1
3	8.9	4	132.8
3	10.3	3.2	131.3
3	4.6	12	137.4
3	5	6.7	129.9
3	6.1	12.6	129.9
3	4.8	17	125.6
3	4.9	11.5	136.8
3	5.6	10	137.1
3	5.6	0.5	130.1
3	6.1	9.1	131.3
3	6.3	16.8	134.3
3	6.9	17	132.2
3	6.9	16.6	120.1
3	7.2	16.7	123.8
3	8.1	9	138.2
3	8.3	13.3	132.9
3	8.7	7.4	139.6
3	7	3.7	136.6
3	14.4	1.5	122.2
3	14.6	16.9	127.4
3	20.3	10.8	129.6
3	13.9	15.8	141.4
4	18.8	7.9	159.3
3	1.5	0.8	144.9
3	2.4	8.1	140.6
3	3	14.8	144.8
4	7.8	8.1	152.7
3	10.4	0.7	149.4
3	10.6	1.2	149.3
4	12.1	16.4	153.7
4	16	1	159.4
4	14.9	14.6	152.8
3	17	13.9	146.2
3	17.3	9	146.5
4	19.5	5	157.3
4	23.2	7.6	151.5
4	14.3	6.3	152.8
4	2.3	3	154.1
4	28	9.7	158.1
4	1.7	18.2	158.1
4	3.2	8.4	157.2
4	3.5	2.8	150.4
3	3.7	4	146.6
4	10.7	12.2	158.1
4	16.5	17.1	150.7
4	5.8	11.9	165.7
4	7.8	5.1	163.7
4	9	16	178.5
4	3.1	8.5	168.4
4	5.3	1.5	163.2
4	7.2	10.7	170.3
4	8.2	9.3	160.5
4	8.9	19.9	162.7
4	2.6	4.8	164.3
4	4	11.9	162.6
4	10	2	165
4	10	16.3	177.1
4	10.1	13.1	171.1
4	14.2	19.7	171.6
4	6.8	16.8	178
4	8.3	13.6	179.7
4	8.9	19.3	161.5
4	10.2	14.3	178.3
4	3.8	10.2	161.9
4	4.9	3.2	165.3
4	5.6	2.2	171.6
4	6.2	5.2	169.8
4	6.3	8.4	163.5
4	7.1	1.1	175.8
4	9.4	12.6	165.2
4	9.5	2.8	173.2
4	12	12.9	172.1
4	13.5	9.6	167.1
4	14	11.2	160.9
4	14.2	10	172.8
4	14.4	6.1	179.3
4	15.1	1.2	172.5
4	16.2	0.7	165.9
4	17.3	10.3	161
4	18.1	14.2	172.9
4	22.6	7.4	175.5
4	3.4	2.5	170.2
4	4.3	3	176.8
4	4.6	12.7	168
4	6.6	12.1	176.3
4	7.8	11.5	170.7
4	10.5	12.9	178.4
4	11.7	5.2	175.8
4	12.3	17.5	170.7
4	13	5	161.5
4	13.2	15.8	175.5
4	13.7	2.8	173.2
4	13.7	5	166.9
4	15.9	9.5	170.7
4	19.9	10.5	167
4	21.9	4.2	162.4
4	2.6	6.5	198.9
4	4.8	12.1	180.4
4	5.2	1.3	182.6
4	5.8	4	187.1
4	6.2	8.4	185.9
4	6.4	10.5	192.2
4	8.4	5.2	199
4	12.3	6.4	194.5
4	14.7	18.1	182.2
4	17.4	16.9	185.7
4	18.6	18.8	196.3
4	4.8	16.9	192.4
4	5.8	13.2	189.8
4	6.4	15	190.2
4	7.6	3	190.5
4	14.2	12	181.5
4	2.3	12.2	186.2
4	4.4	1	194.1
4	4.4	6.1	198.3
4	4.5	9.8	199.8
4	4.9	16.5	183.2
4	4.9	17.2	198.5
4	5.3	1.4	188
4	5.5	18.3	197
4	5.7	19.8	184.2
4	6.1	11.5	186.3
4	6.4	12.1	188.3
4	6.6	4.9	188.4
4	6.9	10.8	194
4	6.9	12.2	197.8
4	7.1	3.9	193.8
4	7.1	6.7	199.9
4	7.1	8	189.4
4	7.2	10.4	191.4
4	7.3	12	195.8
4	7.9	11.8	192.6
4	8.1	17.6	189.5
4	8.2	15.8	182.9
4	8.2	1.6	199
4	8.2	10.9	187.1
4	8.2	13	197.9
4	8.3	4.2	183.8
4	8.5	14.1	185.2
4	8.6	4	190.2
4	8.6	8.4	181.6
4	8.6	12.6	199.3
4	8.7	17.5	194.8
4	8.8	8.2	193.7
4	9	9.1	188.8
4	9.2	4.5	190.7
4	9.4	14.2	199.4
4	9.4	15.3	199.9
4	9.5	11.7	194.7
4	9.6	14.7	193.8
4	9.8	11.5	182.8
4	9.8	7.3	186.9
4	9.9	10.6	192.6
4	10.1	15	190.8
4	10.2	15.6	181.8
4	10.2	11.7	189.4
4	10.5	12.6	198.2
4	10.5	11.1	181.7
4	10.7	18	187.3
4	10.7	0.1	191.7
4	10.9	18.1	182
4	11.1	16.7	185.5
4	11.1	7.8	194
4	11.5	0.1	189.7
4	11.6	14.2	191.3
4	11.6	6.3	196.1
4	11.7	6.8	187.2
4	11.8	13.5	183.6
4	12.1	11.1	199.6
4	12.6	8.7	191.5
4	13	4.8	199.5
4	13.4	14.2	192.9
4	13.7	11.4	180.3
4	14.2	13.1	190.2
4	14.6	18.6	185.8
4	15.5	19.2	193.5
4	15.5	10.8	190.6
4	15.6	7.3	199.4
4	15.6	11.7	194.8
4	15.6	9.7	199.1
4	15.7	15.2	198.4
4	16.8	4.8	189.7
4	17.5	0.7	192.5
4	17.5	17.5	192.9
4	18.2	12.9	191
4	18.7	4.3	197.7
4	19.2	8.9	185.1
4	19.8	8.4	194.3
5	8.1	12.6	210.4
5	4.9	10.8	200.2
5	4	9.6	204.7
5	5.5	13.5	210.2
5	6.8	12.5	209.2
5	8.4	15.5	202.3
5	8.6	1.5	206.5
5	9.8	17.6	201.6
5	10	16.2	200.4
5	10.9	11.3	207.5
5	12.3	7.9	215.7
5	2.3	13.3	207.3
5	3.2	13.2	211.6
5	3.9	15.2	207.4
5	5.2	7.4	207.5
5	5.8	1.2	207.6
5	6.2	7.8	208.8
5	6.5	6.3	210.4
5	6.7	16.7	200.7
5	6.8	10.2	203.8
5	7.9	8.2	208.3
5	8.5	18.3	205.3
5	9.5	2.3	202.7
5	5.9	10.8	228.2
5	8.4	4.7	237.4
5	2.9	13.4	230
5	5.6	10.5	235.7
5	6	10.2	227.5
5	6.3	14.5	235.9
5	9.8	6.6	233.6
5	2	11.2	238.4
5	4.8	11	233.7
5	6.4	15.5	231
5	10	8.6	225.3
5	23.9	12.7	236.1
5	5.3	0.4	236.3
5	5.4	15	238.1
5	1.2	18.9	232.1
5	2.7	19.2	228.2
5	2.9	10.5	224
5	4.2	13.6	221
5	4.3	7.1	227.9
5	4.8	8.1	225.5
5	17	10.7	230.8
5	3.5	12.5	237
5	4.6	1.5	232.9
5	6.6	19.1	227.8
5	7.1	19.2	230.9
5	8.8	5	228
5	9	6.6	226.5
5	10.1	10.4	224.2
5	10.2	11.3	232.1
5	10.7	13.8	237
5	10.8	3.2	232.1
5	11.7	13.2	234.1
5	12.5	5.2	220.5
5	12.8	16.8	224.4
5	13.1	11	235.7
5	14.1	6.7	222.4
5	14.6	7	237.9
5	21.3	14.9	225.8
5	3.6	18.2	231.2
5	7.8	15.5	236.7
5	7.8	0.7	224.3
5	10.2	18.6	234.3
5	15.5	1.9	233
5	16.5	16.4	236.7
5	17.7	8.7	232.6
5	3.8	9.8	241.5
6	6.8	12.2	251.7
5	7	9.6	240.8
6	7.5	4.3	256.4
6	11.8	2.8	259.9
6	1.5	7.4	252.2
6	4	6.6	250.9
6	11	8.8	256.9
5	11.5	10.1	244.7
5	13.5	9.8	245.6
5	2.2	1.3	249.8
6	3	0.6	251.8
6	3	1.2	250.9
6	3.5	1.6	252.7
5	7.3	1.7	243.8
6	8	4.9	251.8
5	8.2	3.7	245.3
5	11	1.5	242.5
5	15	9.8	249.2
6	17	9.8	250.1
5	18	8.8	248.7
5	24.9	0.6	242.7
6	2.7	2.7	254.7
6	3.2	8.9	256.2
6	3.4	6.5	259.8
5	4	7.3	246.2
5	4.2	7.4	245.5
5	4.5	13.6	241.2
6	4.5	7.5	258.7
6	4.6	0.8	258
6	5.2	8.8	254.9
5	5.6	5.8	246.6
5	6.1	2.2	245.7
6	6.3	12.4	254.7
5	6.5	4.8	248.8
6	6.9	5.4	259.6
6	7	11.5	252.7
5	7.6	10.7	241.1
5	7.6	3.5	242.8
5	7.8	8.1	244.8
5	7.8	1.3	249.8
5	7.9	3.3	243.7
5	8	2.8	242.2
5	8.1	6.5	242.6
6	8.3	7.2	251.5
6	8.7	8.6	253.9
5	8.8	8.1	245.6
5	9.1	11.7	249.7
5	9.5	0.4	240.4
5	9.8	2.6	249.8
5	9.9	6.5	243.9
5	9.9	0.2	243.8
6	10	15.4	255.8
5	10	3.5	241.6
5	10.4	7.3	247.7
6	10.5	16.4	256.5
5	10.8	6.2	243.2
5	10.8	5.8	249.1
6	10.9	18.8	258.8
6	11	6.8	257.9
5	11	14.8	240.8
6	11	9.3	258.6
5	11.2	19.5	248.5
6	11.8	18.5	251.9
6	12.4	13.5	255.4
5	13	5.7	245.8
6	13.6	17.8	257.8
5	13.7	6.2	241.7
5	13.8	6.7	245.8
5	14.2	7.2	246.9
6	14.4	16.8	251.8
5	14.5	9.4	246.3
5	14.6	13.4	247.6
5	14.8	11.2	247.6
5	15.3	0.8	245.8
6	15.4	11.2	257.8
5	15.5	4.8	249.4
5	15.6	10.4	245.9
6	17	18.2	250.4
6	17.3	4.4	254.5
5	17.4	18.7	242.5
6	18	3.6	252.3
6	19.3	3.7	256.8
5	20.4	7.8	243
5	9	16.7	242.3
5	10.5	19.8	245.5
5	11.3	17.2	241.5
6	4.5	6.1	266.5
6	7.4	9.7	267.2
6	7.5	2.1	272.1
6	7.8	2.5	278.8
6	8.1	3.9	266.9
6	8.5	2.5	267.4
6	8.8	5	269
6	10.5	2.8	274.5
6	11.1	10.4	263.8
6	11.4	1	266.1
6	12.5	12.4	269.9
6	12.7	5	260.5
6	13.2	11.8	270.1
6	20.2	6	272
6	20.8	6	265.5
6	4.7	6	277
6	14.3	7.1	270.3
6	8.8	15.8	278.5
6	12.3	17.1	278.7
6	5	2.6	277.8
6	7.6	2.1	262.5
6	7.7	12.7	264.5
6	8.5	5	274.5
6	8.5	6	278
6	11.5	1.5	279
6	2.4	13.3	260.9
6	4.3	12.5	269.3
6	4.3	11.9	276.9
6	4.8	7.5	271.4
6	5.3	16	261
6	5.3	4	268
6	5.5	16.7	262
6	5.7	14.2	278
6	6	1	272.6
6	6.4	11.7	276
6	6.4	5.5	271
6	6.5	13.3	267
6	6.5	1.5	275.2
6	6.5	13	273.5
6	6.6	7.3	267.9
6	6.6	0.5	261.4
6	7	11.2	278
6	7.2	15.1	275
6	7.4	9	262
6	7.4	3	268.4
6	7.5	16.5	264
6	7.8	8.6	279.5
6	7.8	10.9	278.5
6	7.8	12	278.4
6	8	7.5	264
6	8	11.4	274.8
6	8.2	16.6	262.8
6	8.2	19.6	261.4
6	8.5	6	274.3
6	8.5	17	261.1
6	8.7	18.4	260.5
6	8.8	16.5	265
6	8.9	12.4	266.2
6	9	1.5	274
6	9.2	1.1	276.5
6	9.3	11.8	277.2
6	9.3	17	261.1
6	9.3	14.3	260.5
6	9.5	11	266.4
6	10.2	3	275.8
6	10.3	7.9	264.9
6	10.3	3.7	273
6	10.4	16.8	260.4
6	10.4	8.6	262.5
6	10.5	17.5	262.9
6	10.5	0.5	262.7
6	10.6	11.5	264
6	10.8	16.7	270.6
6	11	14	268.2
6	11	1	272.6
6	11	15	273.8
6	11.1	9.1	274.1
6	11.2	9.5	275.8
6	11.2	11.2	268.2
6	11.2	3	274
6	11.8	10	262
6	11.8	5	278
6	12	1.5	276
6	12	12	273.6
6	12	6	275.5
6	12.1	9	272.5
6	12.4	1.9	273.1
6	12.8	8.9	266.7
6	13	5	275.2
6	13.3	10.4	269.5
6	13.7	13.1	277
6	13.8	8.8	271.2
6	13.8	9.9	276.8
6	13.9	6.8	262.5
6	14.2	7.2	262.1
6	14.3	9.8	278.2
6	14.5	6	260.5
6	14.5	3.5	265.5
6	15.3	10.2	271.7
6	15.6	3.5	264.1
6	17	4.1	276.2
6	17	19.6	263.9
6	17.3	7.3	267.9
6	18.5	2.1	276.9
6	19	11.4	262
6	22	14.2	276
6	5.7	13	262.2
6	2.9	8.5	293
6	3.4	13.3	292.1
6	5.5	3.2	298.2
6	6	7.5	298
6	6.6	6	281.7
6	8.6	6	293.7
6	14.2	4.7	299
6	9.2	11.2	298.8
6	9.4	18.1	288.8
6	17.3	3.8	296.2
6	1.8	1.5	283.5
6	2.3	14.3	281
6	2.9	12	293
6	3	6	282.9
6	3.2	15.1	282
6	3.5	9.3	288.8
6	3.6	0.6	282.3
6	4.1	12.5	295.5
6	4.1	11.9	286.4
6	4.3	11.9	296.8
6	4.3	6	295
6	4.4	7.3	295.5
6	4.7	2.4	285
6	4.7	15.2	294.5
6	4.7	14	284
6	5.3	5.8	287
6	5.3	4.2	284.2
6	5.4	10	286
6	5.6	6.2	285.2
6	5.8	8.2	284
6	5.9	8.9	291.2
6	5.9	10	284.7
6	6	1.2	282.8
6	6.1	18.3	286.3
6	6.2	9.9	296
6	6.2	18	295.3
6	6.3	15	293
6	6.7	18	281
6	6.8	12.8	288.2
6	7	14.6	285.4
6	7.1	10.8	293
6	7.2	5.7	296.2
6	7.2	16.2	291.1
6	7.3	7.8	285.2
6	7.5	18	282.4
6	7.6	11	290.2
6	7.6	9.2	287
6	7.9	8.9	295.3
6	8	1.6	298.7
6	8.1	8	289.2
6	8.9	17	288.5
6	9	13.3	291.2
6	9.1	6.8	296.5
6	9.3	1.8	299.1
6	10.1	14.2	283.7
6	10.1	11.8	280.9
6	10.2	18.3	287.1
6	10.3	5.2	290.3
6	10.3	18.7	293.2
6	10.5	2.5	294.7
6	10.5	12.4	298.5
6	10.6	10	292.2
6	10.6	16	287.3
6	10.8	13.4	292.3
6	11.6	4.2	294.7
6	11.8	17	289.5
6	11.9	18.9	291.4
6	12.1	18	294
6	12.9	8.9	297.7
6	13.1	3.9	288.2
6	14.7	4	297.5
6	14.8	14	287.4
6	15.5	0.2	295
6	7.7	14.1	284.8
6	10.4	13.4	287.2
6	21.3	16.2	292.2
6	8.4	18.2	297
7	10.5	12	316.5
7	16.5	9.2	308.7
7	18.9	11.5	317
7	20.3	12.4	301.9
7	2.6	2	317
7	3	11.2	304.5
7	3	13.3	303.2
7	3.1	15	314.5
7	3.14	4.4	313.8
7	4.6	4	310.4
7	6.5	3	312.2
7	12.1	13.5	317
7	15	17.9	315
7	3.3	14.5	313.5
7	3.7	15.5	313
7	4.2	19.8	315.8
7	4.8	15	307.8
7	5.1	12	308.5
7	5.2	18.5	317.5
7	5.5	18	301
7	6.6	14.5	308.8
7	6.81	13.2	309.5
7	7.1	16.4	301.5
7	7.7	1	302
7	8.1	10	304
7	8.1	12	312.5
7	8.1	10	316
7	8.4	13	312
7	8.6	16.5	302
7	8.9	0.5	310.2
7	9.1	13	313
7	9.2	10	312
7	9.6	13.1	300.3
7	10.3	6.5	314.7
7	10.3	4	303.2
7	10.5	2.9	312.5
7	10.8	6	309.5
7	11.4	12	310.5
7	11.5	4.5	316
7	11.8	2	308.2
7	12.5	2.7	301.5
7	12.5	4.5	316
7	12.9	2.5	311.5
7	13.3	18	307.8
7	13.5	14.4	304
7	13.8	10	304
7	14.1	5.4	302.5
7	14.1	14.9	310
7	14.2	10.4	314.5
7	14.3	13	306.9
7	14.7	2	313.5
7	14.9	19.5	317
7	17.1	3.5	317.5
7	17.6	0.5	311
7	18.8	1	315.8
7	22	13.8	301.7
7	22.2	18	319.6
7	24.6	1.5	318
7	1.9	10.5	302.9
7	3.4	18	307
7	3.6	14.8	300.7
7	6.1	7.4	301.5
7	6.3	17.3	317.5
7	8.2	16.1	309
7	2.1	13.6	330.4
7	2.3	18.3	325.6
7	3	4.4	326.4
7	8	16.8	328.2
7	10.2	13.7	338.8
7	11.3	0.2	323.2
7	19.5	0.3	331.4
7	1.37	18.4	328.9
7	2.4	18.7	327.5
7	2.8	18.6	322.8
7	5.8	17.3	330.4
7	23.2	14.6	320.4
7	36.1	7.7	322.4
7	6	19.6	323.4
7	2.22	5.6	327.5
7	5.5	18.9	337.7
7	12	0.2	332.6
7	13.3	0.6	329.6
7	14	3.8	327.5
7	15	10.3	330.9
7	15.5	9.4	331.8
7	16.9	8.4	337.7
7	17.3	5.2	334.6
7	18.5	12.6	332.8
7	18.9	7.2	335.3
7	18.9	2.1	327.1
7	22.3	7.2	335.3
7	22.7	4.7	335.4
7	24	12.1	329.8
7	27.8	2.2	334.3
7	28.9	6.6	338.3
7	33	5.1	327.7
7	2.2	11.4	337.4
7	2.7	16.2	335.9
7	3.4	17.3	334.8
7	6	10.1	333.8
7	8	16.4	328.4
7	10	16.2	331.7
7	12	16.2	334.4
7	17.7	13.2	336.3
7	27.7	7.2	338.8
8	2.8	15.1	353.8
8	3.2	8.3	351.1
7	4.3	11.8	347.5
8	4.4	13.7	354.3
8	5.1	15.3	355.8
7	5.4	16.4	340.7
8	6.2	7.4	350.2
7	6.2	3.2	345.2
8	6.2	16.3	353.8
7	6.7	1.1	345.1
8	7.3	14.7	354.2
8	7.5	12.2	357.8
7	12	10.5	342.2
8	13.8	10.3	357.6
7	15.7	12.4	345.2
7	17.8	14.1	345.2
7	22.5	11.4	341.1
7	22.7	3.1	343.1
7	24.61	4	346
8	38.5	18.6	356.9
7	2.5	0.2	340.2
7	6.6	7.1	348.9
8	12.6	17.3	358.2
7	15.8	17.9	347.6
8	7.7	5	358.8
8	10.8	2.4	354.8
8	13.8	1.6	357.1
8	30.3	2.2	356.8
8	18.4	14.5	358.2
7	4.6	19.2	340.2
7	4.8	13.1	344.6
7	6.3	11.8	345.2
7	7.6	17	346.7
7	8.2	17.8	341.4
7	9	9.4	343.2
7	11.9	9.8	343.1
7	12	9.4	341.2
8	13.8	5.1	356.1
7	14.7	7.1	341.1
7	15.4	6.1	343.8
7	15.5	8	343.9
7	18.4	8	342
8	18.8	15.4	357.6
7	19.2	16.4	342.5
7	20.6	2.2	343.2
7	21	9.3	344.2
7	22.4	17.8	344.3
7	27.5	10.6	344.2
7	28.8	7.3	344.8
8	4.05	17.2	350.1
8	7.5	13.7	354.3
8	2.75	18	367.2
8	2.8	16.7	371.1
8	2.9	14.1	362.2
8	3.5	16.9	368.6
8	4.81	12.2	373.4
8	5.8	9.1	371.8
8	6.2	11.9	369.2
8	7.4	12.4	368.1
8	10.3	13.2	365.6
8	12.5	19	365.6
8	3.2	3.2	379.9
8	4.5	0.5	368.3
8	6.2	0.4	370.9
8	6.75	4.6	373.2
8	8.7	1.2	369.9
8	37.7	18.4	368.1
8	44.4	4.1	360.9
8	4	15.1	364.9
8	4.9	9.1	369.9
8	5	20	361.4
8	5.6	9.9	363.3
8	5.7	17.6	361.6
8	6	16.1	364
8	7.5	9.2	365.4
8	10.1	10.2	366.2
8	12.4	9.9	364.3
8	2.9	5.9	369.8
8	3.9	1.4	374.4
8	4.3	0.6	375.2
8	4.3	9.1	378.4
8	4.9	2.2	377.2
8	5.5	3.1	376.9
8	5.7	1.1	377.2
8	5.9	13	361.2
8	6.05	4.8	371.9
8	6.2	1.2	378.9
8	6.5	0.6	373.9
8	8.8	2	375.8
8	5.7	8.2	377.9
8	8.9	9.1	376.4
8	9.4	14.6	376.3
8	9.4	16.2	361.4
8	10	10.9	361.8
8	12.4	16.4	379.8
7	13.5	13.1	339.1
8	17	11.1	378.4
8	17.3	17.1	376.1
8	17.4	14.6	376.2
8	17.5	12.4	378.3
8	18	4.8	369.9
8	19.9	15.9	378.2
8	20	15.4	374.9
8	20.3	7.8	369.7
8	21.5	12.4	373.8
8	23.5	7.9	376.4
8	3.55	0.1	362.9
8	6.3	2.4	364.4
8	8.1	2.7	365.4
8	14.8	1.2	364.7
8	24.8	16.8	372.8
8	39.5	0.9	377.2
8	2.6	8.1	395.2
8	3.2	1.1	390.2
8	3.3	7.2	381.1
8	4.1	18.8	387
8	4.2	2.1	390
8	5.9	2.8	399
8	6	2.4	393.8
8	6.3	1.2	384.7
8	9.3	9.4	394.8
8	18.8	7.9	396.8
8	1.6	1.6	385.2
8	2.4	4.9	384.9
8	2.9	4.8	399.8
8	3.6	2.8	386.4
8	4.4	7.4	397.1
8	4.7	3.8	399.8
8	6.3	7.2	398.9
8	7.8	6.4	386.3
8	8.6	5.6	383.9
8	11.3	6.8	391.9
8	12.6	6.1	389.1
8	12.8	4.2	384.8
8	14.9	13	384
8	2.4	8.1	394.2
8	7.3	0.8	382.6
8	30.2	5.8	382.3
8	2.3	16.6	396.2
8	2.5	5.3	396.7
8	2.4	4.2	393.4
8	3.4	9.4	398.6
8	5.3	8.6	386.1
8	6	6.8	383.6
8	6.2	12.1	392.7
8	6.4	13.4	396.6
8	6.9	17.4	395.1
8	6.9	16.8	397.2
8	7	16.2	381.9
8	7.2	18.8	385.1
8	7.2	9.1	384.9
8	7.3	15.4	384.9
8	7.3	11.8	386.9
8	7.6	12.2	381.4
8	8.1	8.9	386.9
8	8.6	12.1	391.3
8	9.4	10.1	397.2
8	9.5	17	394.4
8	9.6	15.9	389.9
8	9.6	8.2	387.8
8	10.5	10.9	389.2
8	10.8	4	382.5
8	11.2	19.9	392.9
8	11.9	19.4	387.2
8	12.1	11.1	396.8
8	12.1	17.9	390.9
8	12.2	15.2	383.4
8	12.8	13.1	395.8
8	13.3	14.7	384.8
8	14.2	17.1	392.8
8	14.3	18.8	397
8	14.3	2.8	386.4
8	14.8	12.1	382.8
8	15.8	19.9	394.9
8	16	16	396
8	16.1	11.4	399.6
8	16.3	12.1	398.9
8	16.6	4	387.7
8	16.7	12.1	396.4
8	17.84	13.4	397.8
8	17.9	18.7	387.2
8	18.8	12.4	394.4
8	19.68	9.3	399.2
8	20.5	10.2	382.4
8	21.4	13.4	391.6
8	21.9	17.6	397.2
8	22.2	17.1	389.4
8	22.2	12.7	388.4
8	23.7	6.6	384.7
8	23.8	11.1	392.7
8	25.9	18.4	381.6
9	3.81	0.1	409.4
9	8.05	1.8	400.8
9	9.91	16.3	413.1
9	10.11	0.9	405
9	11.91	3.5	406
9	25.01	17.4	417.1
9	7.5	2.5	403
9	4.81	13.8	418
9	5.61	14.8	402.7
9	7.31	11.4	419
9	7.47	9.3	409.2
9	8.61	14.3	413.5
9	8.97	8.8	405.6
9	9.31	10.5	415.3
9	9.32	17	401.7
9	9.33	15.4	400.8
9	9.94	7.2	406.8
9	10.02	2.5	413.5
9	10.28	11.3	414
9	10.37	8	419.3
9	10.94	11.3	418
9	11.02	3.7	419.1
9	11.03	8.6	416.3
9	11.26	2.3	411.9
9	11.36	19.7	400.7
9	11.5	7.9	405.5
9	12.05	3.5	401.5
9	12.4	18.6	401.2
9	12.47	12.7	411.5
9	12.58	2.5	419.1
9	13.03	4	408
9	13.31	1	416.5
9	13.37	3.8	401
9	13.68	2.1	414.6
9	14.08	12.2	407.1
9	14.52	17.9	402.4
9	14.56	11.4	407.5
9	14.71	13.8	415.5
9	15.12	9.7	412.7
9	16.09	0.3	413.8
9	16.31	6.3	415.7
9	16.8	8.8	419.3
9	17.03	1.4	418.3
9	17.48	18.8	402.6
9	18.8	7.6	411.9
9	18.83	0.1	415.5
9	19.31	14.2	416.8
9	20.32	14.2	411.4
9	20.59	12.5	409.1
9	20.67	14.3	401.8
9	20.78	2.1	413.4
9	21.15	8.4	407.2
9	22.01	10.7	411.7
9	23.41	7.1	407.9
9	24.3	7.6	417.8
9	26.41	0.8	407
9	26.83	14.1	403.7
9	37.71	15.8	409.2
9	24.78	1.9	410.5
9	6.42	17.9	410.7
9	4.84	7.3	427
9	6.3	3.8	425.5
9	4.63	8.3	433.5
9	6.37	8.4	438.5
9	6.59	16.2	433.1
9	6.74	15.5	435.3
9	7.02	8.5	437.7
9	7.04	17	427.4
9	7.06	6.8	434
9	7.26	5.5	439
9	7.89	9.5	433
9	8.94	14.2	433.2
9	9.32	19.8	432.2
9	9.34	7.1	432.6
9	10.08	6	426.7
9	10.38	14.2	428.3
9	16.41	12.3	425.6
9	3.41	7.3	437
9	3.84	2	439.6
9	3.96	1.9	421.8
9	4.34	8.1	436.2
9	4.59	1.8	437.4
9	5.37	4.3	437.8
9	5.4	7.2	436.2
9	5.69	5.3	438
9	6.81	0.5	437
9	7.21	15.8	437.2
9	7.9	11.4	431.2
9	8.05	6.7	436
9	8.09	5.3	420.8
9	8.34	2.2	438.2
9	8.54	15.8	433.8
9	8.64	9.1	425
9	8.82	4.3	439
9	9.16	2	433.7
9	9.48	2.6	420.6
9	9.68	8.8	422.3
9	10.03	4	420.5
9	10.3	1	439.8
9	10.74	12.1	431.1
9	10.79	12.7	422.7
9	11.17	0.1	421.6
9	11.23	11.9	422.7
9	11.72	0.7	435.7
9	11.79	11.2	422.7
9	12.79	10.9	420.7
9	13.2	8	422.2
9	13.61	2.4	422.4
9	13.82	7.2	422.1
9	13.92	11.2	425.8
9	14.32	10.4	426.2
9	14.6	11.1	432.2
9	14.74	9.2	436.2
9	16.88	6.5	437
9	16.92	16.1	427
9	19.46	11.6	423.6
9	19.85	0.9	431
9	19.86	3	432.5
9	20.25	4.8	423.5
9	23.25	3	437.5
9	25.38	3.7	433.1
9	3.45	1.5	438
9	2.1	18.3	444.5
10	3.2	16.5	454.1
9	4.1	11.7	443.5
9	4.2	15.4	443.8
9	4.2	16.3	440.8
10	4.3	10.9	450.5
9	4.3	16.2	443.8
9	4.6	16.6	446.2
9	4.8	1	442.4
9	4.8	3.2	441.6
10	5.1	9.1	457.8
9	5.1	16.9	443.7
9	5.2	1.7	445.5
9	5.2	17.2	442.7
9	5.2	9.5	445.8
9	5.3	9.5	441.7
10	5.5	13.3	456.2
10	5.6	10.2	452
10	6.1	18.4	451.6
10	6.1	16.5	454.8
10	6.3	13.3	450.5
9	6.3	19.8	444.5
10	6.4	15.4	451.2
9	6.4	19.8	443.8
10	6.5	9.1	453.3
10	6.6	8.1	453.7
10	6.7	8.8	456.6
10	7.1	18.7	450.6
10	7.1	12.5	456.7
9	7.1	15	444.1
9	7.2	2.3	442.5
10	7.2	6	454.5
9	7.5	2.8	442.8
9	7.7	6.7	442.5
9	7.9	11.5	445.8
9	8.1	13.8	449.5
9	8.3	2.3	447.4
9	8.7	9.2	441.5
9	9.1	7.4	441.2
10	9.2	16.2	451.8
9	9.5	19.5	441.5
9	9.9	5.6	442.6
9	10.2	5	442.6
10	11.4	8.3	456.2
10	11.5	3.1	456.5
10	11.7	6.3	457.3
10	12.2	1.8	456.1
9	12.3	19.9	440.1
10	3.8	4.6	457.1
10	4.66	11.2	458.3
9	4.8	10.5	448.5
10	4.4	15.5	454.2
10	4.5	0.8	455.5
10	4.7	1.2	452.2
9	5.6	1.2	441.2
10	5.7	14.4	453
9	6.5	11.5	449
10	6.5	2.8	453.2
10	6.5	2	455.4
10	6.5	14.6	456.5
9	6.9	13.5	443.7
9	6.9	6.4	443.4
9	6.9	2.2	449.4
10	7.1	0.2	455.5
9	8.4	6.1	447.4
10	8.5	1	453.5
9	9.1	9.5	445.3
10	10.6	13.3	453.5
9	10.8	0.8	443.2
9	11.2	2.4	448.7
10	11.9	9.7	456.6
9	12.1	3.2	443.9
10	12.2	3.8	453.8
10	12.8	11.2	456.2
9	13	0.2	449.4
9	13.6	1.5	449.1
10	14.7	0.6	452.8
10	14.9	2.4	452.7
10	16.6	3.2	453.2
10	23.9	4.3	452.6
10	4.4	5.5	463
10	1.7	3.2	462.8
10	3	3.5	462.5
10	3.9	19.2	461.2
10	4.1	17.8	463.2
10	4.7	18	461.9
10	4.8	18.8	462
10	5.1	19.3	475.7
10	5.9	16.6	462.7
10	6	17.2	462.8
10	6.9	18.8	478.7
10	8.3	19.3	477.6
10	11.3	18.8	478.7
10	3.9	14.2	474.2
10	4	0.2	471.7
10	3.4	14.7	475.7
10	4.5	4.2	463.2
10	4.7	18.8	479.2
10	4.9	6.6	461.4
10	5.2	18.6	474.7
10	5.3	16.2	465.8
10	5.3	16.3	466.8
10	5.7	7.2	466.5
10	5.8	5.3	464.2
10	5.9	12.4	476.4
10	5.9	14.3	470.7
10	6.6	15.8	466.8
10	6.7	5.3	461.8
10	6.7	11	467.3
10	6.9	15.1	461.5
10	7.1	15.8	475.4
10	7.6	10.4	465
10	7.8	18.7	468.8
10	8	17.8	469.9
10	8.1	15.3	470.3
10	8.2	5.8	479.6
10	8.3	1.8	472.9
10	8.4	15.3	464.7
10	8.5	17.3	464.4
10	8.8	12.7	470.7
10	8.8	17.3	461.3
10	8.9	2.6	472.7
10	9	14.8	472.5
10	9.1	18.3	469.8
10	9.35	17.8	463.8
10	9.5	17.5	475.7
10	9.5	11.8	464.8
10	9.6	13.2	464.8
10	9.9	13.8	465.8
10	9.9	19.7	474.2
10	9.9	5.6	467.2
10	10.1	16.6	464.3
10	10.1	17.8	472.7
10	10.2	7.3	461.9
10	10.4	18.3	463.6
10	10.9	3.5	472.3
10	11	16.2	469.9
10	11.2	6.8	463.7
10	11.4	11	463.3
10	11.4	14.7	466.8
10	11.5	16.8	463.5
10	11.5	19	466.8
10	11.6	17.8	464.4
10	11.6	10.2	478.2
10	12.2	15.3	466.8
10	12.6	10.5	466.6
10	12.6	1.5	473.5
10	13	18.8	473.8
10	13.1	18.5	471.7
10	13.2	8.4	464.9
10	13.2	19.3	472.4
10	13.2	16.9	465.8
10	13.2	11.4	461.7
10	13.6	9.3	461.8
10	13.6	13.3	476.8
10	13.6	8.5	461.8
10	13.6	15.7	473.7
10	13.9	12.7	462.8
10	14.3	12.7	461.5
10	14.5	18	466.8
10	14.5	15.6	462.4
10	14.8	3.2	463.7
10	14.9	10.8	477.3
10	15.7	13	462.2
10	16	5.8	461.8
10	16.7	12.5	472.1
10	16.7	11.2	465.8
10	16.8	14.8	465.8
10	17.6	4.5	475.5
10	24.1	4.5	472.6
10	9.3	1.8	478.8
10	5.8	1	487.8
10	7.5	1.8	486.9
10	10.6	15.4	491
10	13.5	6	482.5
10	14	14.5	491
10	14.4	0.9	490.6
10	15	1.7	485.9
10	3.2	19	492.8
10	3.4	17.1	491.9
10	4.1	11.2	499.3
10	4.1	18.5	489.5
10	5.3	18.1	489.8
10	5.5	10.5	492.5
10	5.5	7.8	495.8
10	5.6	7.3	497.9
10	5.8	12.2	499.3
10	5.9	15.2	493.3
10	5.9	9	498.4
10	5.9	19.3	489
10	6.1	18.3	491.8
10	6.2	1.2	483.6
10	6.3	19.2	489.7
10	6.6	9.5	494.6
10	6.7	18.6	487.9
10	6.8	9.8	496.5
10	6.8	17.8	493
10	6.9	16.9	491.1
10	7.1	18.3	492.5
10	7.8	18.6	488.6
10	8.7	4.9	495.9
10	9	4.3	492.5
10	9.1	5.5	493.3
10	9.5	18.1	490.9
10	9.7	2.3	495.9
10	10.4	10	497
10	11.2	11	496.4
10	11.3	9.9	498.3
10	11.3	8.9	495.9
10	11.6	19.5	491.4
10	11.7	10.7	495.5
10	12.9	16.1	493.1
10	13.2	6.4	496.9
10	2.9	10.5	481
10	3	15.1	490.1
10	3	17.1	482
10	4.1	19	488.4
10	6.1	0.6	494.6
10	6.2	10	482
10	7.8	7.5	492.2
10	11.2	19	484
10	4.3	11.1	489
10	4.7	15	487.4
10	4.9	16.5	485.1
10	5.2	18.8	485.5
10	5.3	18.1	482
10	5.7	15.6	486.5
10	5.7	4.7	485.9
10	5.8	17	487
10	6.7	7.6	490.9
10	7.2	12.7	484.8
10	7.3	17.7	482.9
10	7.4	2.6	485.8
10	8	17	489.2
10	8	9.5	481
10	8.1	4.6	484.5
10	8.2	14.1	487.8
10	8.7	18.1	487.7
10	8.8	16.5	484.4
10	8.9	15.9	482.6
10	9.2	0.9	490.6
10	10	16.8	482.3
10	10	5.9	485.5
10	11.1	14.1	488.8
10	11.2	1.7	489.9
10	11.3	13.5	489.5
10	11.4	6.9	483.9
10	11.5	12.1	487.8
10	11.5	15	485.9
10	11.9	18.2	483.9
10	11.9	8.1	481.8
10	12	4	486.6
10	12.1	17.7	488.6
10	12.4	16.9	481.1
10	12.7	16.1	487.2
10	12.9	17.3	481.1
10	13	16.5	490.6
10	13.2	18	485
10	13.4	0.5	491.5
10	13.8	3.2	487.3
10	14	17.5	486.1
10	14.5	15.5	488.5
10	15.3	16.4	486
10	15.3	18.8	482.7
10	15.4	1.9	488.9
10	15.9	16	489.9
10	15.9	1.9	488.4
10	16	10	489.6
10	18.4	10.5	488.9
11	8.8	12	518.6
11	17.1	9.5	512.4
11	3.4	15.8	511.9
11	5.5	17.5	504.7
11	5.8	17	514.3
11	7.1	8.8	509.7
11	7.2	3.5	507.3
11	10.6	3	516.5
11	11	13	512.8
11	11.1	19.6	517.7
11	12.7	17	503.5
11	13.7	4	517.9
11	25.4	2	505.2
11	6	11.5	507.2
11	6.3	11.2	510.1
11	6.8	12.4	511
11	8.6	6.9	514.6
11	9	9.1	510
11	9.9	10	502.1
11	16.7	10.8	500.8
11	6.6	9	501.8
11	8	10.5	506.2
11	17.5	12	517
11	24.3	12	519.9
11	30.4	12.9	503.3
11	34.6	13	512.2
11	3.5	16.4	523
11	3.7	1.2	531.7
11	5.1	5.5	522.5
11	5.6	2.1	520.6
11	4.2	1.1	520.5
11	8.6	15	527.9
11	10.1	2.2	522.4
11	13.9	16.3	520.8
11	20.4	18.7	521
11	24.5	15.1	522.5
11	24.9	11.5	523.7
11	7.8	15.2	533.6
11	8.1	5	537.9
11	8.1	7	530.5
11	8.3	2.6	530.5
11	8.3	9.7	524.9
11	9.1	2.4	528.5
11	9.9	11.1	538.4
11	10.7	3.3	538.6
11	10.7	7.5	535.6
11	11.3	19	529.3
11	11.7	11.4	536.8
11	11.9	1.2	533.4
11	12.5	1	528.7
11	12.7	7.7	526.8
11	12.7	19	529.3
11	13.1	5.5	539.3
11	13.4	12.9	535.4
11	13.6	7.9	538.2
11	14.2	13.6	537.2
11	14.3	0.8	526.5
11	14.6	4.9	532.8
11	14.8	5	534.7
11	15.6	8.4	527
11	16.6	3	527
11	17.1	12.8	532.6
11	17.2	0.9	527.5
11	17.2	8.9	532.1
11	17.9	1.4	535.7
11	18.1	14.3	530.8
11	19	4.6	528.5
11	19.6	10.9	539.5
11	19.8	2.6	536.3
11	20.4	0.8	537
11	20.4	5.2	530.4
11	21.1	16.5	535.4
11	21.1	1.5	525.4
11	21.3	18.8	528.4
11	21.3	10.8	531.9
11	21.6	13.3	538.4
11	21.8	3.6	529.5
11	21.9	7.2	524.5
11	22.4	9.1	537
11	23.6	3.5	531.5
11	24.5	2.5	535.5
11	28.7	4.8	524.7
11	29.3	19	536
11	29.6	18.8	534.5
11	33.1	2	538.2
11	3.3	8.9	546.5
12	5.9	7.6	550.5
12	8.1	9.7	552.5
12	12.5	9	559.5
12	2.5	11.6	551.5
12	2.7	5	558.5
12	2.9	15.6	558.8
12	3.4	9	550.6
12	11.1	2.4	555.5
11	16.3	1.7	542.5
12	9.4	9.3	554.2
11	10	13.9	549.6
12	10.9	12.4	550.4
12	11.2	5.6	555.4
11	2.1	0.6	543.5
11	4.1	3	543.4
11	10.9	9	544.5
11	12.1	10.6	546.4
11	12.5	13.4	541.8
11	13	5.4	542.5
11	13.1	0	540
11	13.5	16	542.4
11	13.9	17.1	541.8
11	14.5	5.4	546.8
11	14.8	6.6	545.7
11	17.6	2.8	545.4
11	17.9	7.5	547.6
12	20.1	15.4	555
12	21.2	18.2	554.3
11	21.6	1.6	541.5
11	24.9	12.2	543.4
11	25.6	3.5	546.9
12	30.4	18.2	555.8
12	9.4	2.6	559.4
12	19.9	14.6	551
12	29.3	18	550
12	2.9	7	560.7
12	3.8	13.5	573.5
12	5.6	14	575
12	7.7	14.5	576.5
12	23.9	19.5	579.5
12	2.7	11	571.5
12	12.7	2	576.6
12	13.8	12.5	575
12	14.7	9.1	576
12	15	12.5	567.3
12	15.9	0.8	576.4
12	16.1	13.8	564
12	16.2	12	577
12	16.5	17.4	565
12	16.7	19.2	569.8
12	16.8	10.5	578.8
12	16.9	16.8	571.4
12	16.9	11	571.5
12	17	15.5	574.3
12	17.3	12.9	578.9
12	17.4	19	561.3
12	17.8	18	576.3
12	18.2	1.7	577.8
12	18.4	14.6	579.6
12	18.5	0.2	578.2
12	19.1	17.5	579.5
12	19.3	11	569.3
12	19.7	6.9	573.6
12	20.1	12.1	564.1
12	20.4	11	573.5
12	20.6	0.7	570.8
12	20.7	10.4	565.5
12	21	16.5	579.3
12	21.4	8.6	564.1
12	21.5	15.8	561.2
12	21.5	15	569.3
12	21.9	19.5	574.6
12	22.8	2	572
12	23.9	11.9	579.2
12	24	0.7	565.3
12	24.4	8	578.9
12	24.4	11	575.8
12	24.4	12.5	566.2
12	24.7	16	562.2
12	25.6	4.5	568.5
12	25.7	8	566.5
12	26.1	4.8	578.8
12	26.6	5.6	564
12	26.7	17.2	568.8
12	30.3	11.3	560.8
12	30.8	4	573.3
12	31.4	3	565
12	33.8	8.8	562.8
12	34.5	15	577.5
12	35.6	15	566.5
12	37.8	15.2	564.2
12	15.2	4.9	560.5
12	3.5	13.8	590.1
12	2.3	7	597
12	6.3	4	581
12	6.6	7.4	595.5
12	8.8	3	584
12	9.8	5.1	584
12	18.5	1.3	596.5
12	29	18.7	594.4
12	4.7	2.8	595.3
12	4.5	16.8	588.1
12	7.5	16.9	595.5
12	10.3	11	593
12	11.8	8.3	590.2
12	12.5	11	589.8
12	13.1	11	584
12	13.5	4.9	598.2
12	13.5	10.6	598
12	13.7	19	581.3
12	13.9	10.1	596.2
12	14.2	1.5	599.4
12	14.4	3.5	599.5
12	14.4	11.7	594.7
12	14.4	8	593.4
12	14.5	7	581
12	14.8	16.3	588
12	14.9	17	590
12	15.2	19	581.3
12	15.4	19.3	587
12	15.6	14.1	598.5
12	15.6	11.5	597.4
12	15.8	17.3	599.4
12	15.8	16	582.8
12	15.9	5.5	586.5
12	16.3	10.8	595.2
12	16.4	5.2	595.8
12	16.5	9	591.8
12	16.8	3.3	597.5
12	18	8	585.4
12	18.11	6	588.2
12	18.5	4.9	599
12	19.6	14	586.3
12	19.6	19.6	598.7
12	20.4	10	588.3
12	21	18.9	597.3
12	21.4	6.4	591.3
12	21.7	13	598
12	21.7	3.8	590
12	21.8	3	586.3
12	22.3	7	582.9
12	22.4	15.8	594.3
12	22.4	18.1	584.2
12	22.9	10	586.6
12	23.9	4	585.5
12	23.9	3.7	593.2
12	24.3	9.1	597
12	24.8	15.5	596
12	25.9	17	581
12	26.8	17	593
12	27.3	3.1	591.2
12	28.7	13	596.8
12	29.8	10	581.1
12	31.6	5.5	593.9
12	35.5	4.4	597
12	14.4	1	594
13	4.5	17.2	605.2
13	8.6	5.5	610.2
13	9.6	10	612
13	10.2	3.6	611.7
13	2.1	12	614
13	2.5	4	604
13	2.8	0	600
13	3.1	17	619.8
13	4	4.8	605.1
13	4.5	7.5	606
13	4.8	8.1	602.9
13	5.3	3.6	616.3
13	6.9	12.6	608.8
13	14.4	12.5	604.5
13	32	0.7	604.2
13	7.8	0	600
13	12.2	13.4	618.2
13	13.3	14.7	600.7
13	13.4	18	604.4
13	14.5	10.2	601.9
13	15.3	15.5	617
13	16.4	17.9	601.3
13	17.4	10.2	614.2
13	17.5	14	614.7
13	17.6	16	612.2
13	18.9	13.9	617.4
13	18.9	17.9	601.3
13	20.2	8.5	618
13	22.2	13.5	619.8
13	23.8	19.3	616
13	24	4	614.2
13	24.2	13.6	603.1
13	24.6	5.9	611.1
13	24.8	11.5	618
13	25.3	10.8	605.2
13	25.9	9.3	615.3
13	26.1	1.5	618
13	27	15	606.2
13	27.4	5.1	611.6
13	27.9	15.5	609.6
13	28.1	15.9	619.5
13	29.3	1.8	616.5
13	29.8	7.4	617.3
13	32.2	10.4	619
13	33.7	11	616.4
13	22.1	12	611.5
13	39.6	19.5	613.4
13	41.4	4.7	601.8
13	44.2	6	607.8
13	4.3	2	628
13	17.2	3.5	624.4
13	18.9	0.5	623.7
13	7.1	6	626.5
13	8.1	10	635.5
13	8.8	8.5	626
13	9.1	13	636.5
13	10.3	16	636
13	10.8	4.3	634.5
13	11.1	4	636
13	11.5	11.8	625.2
13	12.2	15	638.3
13	12.4	13.5	622.8
13	12.6	14	624.3
13	12.9	8	622.9
13	13.2	16	639.5
13	13.6	9	630
13	14.8	6.5	630.7
13	15.3	4	637.6
13	15.4	11	622.8
13	15.4	8.5	632.5
13	15.8	4.5	631.5
13	17.5	16.8	620.5
13	18	10	624.2
13	18.8	5.8	635.6
13	19.1	17.5	625.8
13	19.7	5	633.5
13	19.7	16	637.5
13	20.2	15	630.5
13	20.6	19	620.9
13	21	17.8	636.2
13	22	16.2	620.8
13	22.8	15	625.8
13	24.9	7.8	635
13	25.1	6	620.8
13	26.1	17	622.8
13	26.2	10.2	627.8
13	27.7	13	626.5
13	27.8	3	633.8
13	29.9	6	621.8
13	6.11	16	632.2
13	37.2	4.5	627.6
13	44.2	14.9	635.3
14	4.9	12.1	657.6
14	22.1	13.5	650
14	3.5	11.6	659.1
14	4.9	14.9	654.4
14	4.9	15.9	659.6
14	10.4	1.2	654.7
14	14.7	6.2	653.9
14	11.6	15.5	653.6
14	4.8	12.6	650.2
13	5.3	19.3	640.1
14	6.5	10.6	655.6
14	14	3.1	655.5
13	21.3	1.8	647.7
13	2.9	1.4	641.1
13	4.5	8	647.7
13	5.2	2.7	645.3
14	6	16.4	653.1
14	6.8	10.8	659.9
14	7.2	5.3	652.4
14	9.6	4.4	652.6
13	10.8	19	647
13	1.5	1.3	649.6
14	4.1	18.9	656
14	4.3	17.1	650.7
14	6.3	7.5	651.9
13	9.5	0.4	645.1
14	10	3.9	656.2
14	10.2	6.1	653.4
13	11	11.9	646.6
14	11.3	13.7	655.1
14	11.4	4	656.3
13	12.3	9	648.7
13	12.4	9.8	647
14	13.4	18.2	656.9
13	15	16.5	648.3
13	15.2	0.5	646.5
14	16.1	17.4	658.1
13	16.1	17.2	647.1
14	16.5	0.7	655.2
13	16.7	15.2	648.9
14	17	13.2	658.1
13	17.3	18	649.2
14	18.8	11.5	658.3
14	22.8	5.8	651.1
14	23	13	656.3
14	16.8	1.7	657.5
14	18.9	14.2	655.1
13	30.5	19.1	645.5
14	1	9.2	671.7
14	3.6	12.4	665.5
14	7.5	14.1	671.7
14	9.8	5.7	675.7
14	16.9	5.3	678.5
14	17.3	5.5	665.3
14	23	3.1	667.3
14	2.9	10.8	664.4
14	2.9	3.2	671.3
14	3.7	14.8	676.8
14	3.7	8.8	667.7
14	4	11.9	660.7
14	4.1	2.5	663.7
14	4.2	11.5	661.5
14	4.4	15.9	679.7
14	4.9	0.5	664.6
14	5	19.8	660.9
14	5.2	8.6	668.9
14	6.3	2.4	660.2
14	6.4	9.5	668.4
14	7	17	673.3
14	7.9	7.8	677.9
14	9	8.8	675.7
14	9.5	11.6	665.5
14	9.7	8.4	675.5
14	9.8	16	668.1
14	11.2	13.1	671.4
14	12.3	13.6	670.1
14	13.2	16.8	663.4
[truncated: 51,521 more rows]

## Sheet: Table S2
Table S2. Calculation results for 160 quadrats of tree diameter at breast height data
Quadrat no.	α	β	P-value	n	gadj	ĝ
1	1.86477	10.1163	0.227914	494	0.314041	0.310444
2	1.38257	10.8089	0.00414609	326
3	1.72626	11.2012	0.046766	180
4	1.85839	12.8325	0.91019	316	0.314393	0.311323
5	2.24777	10.4552	0.304272	300	0.257408	0.265358
6	2.33602	10.6598	0.36942	478	0.252106	0.256749
7	1.83584	12.7807	0.636638	422	0.316432	0.31447
8	1.55862	13.6343	0.254294	348	0.368507	0.358995
9	1.93201	12.5515	0.425712	488	0.296832	0.301464
10	2.25101	10.3965	0.0859619	490	0.250938	0.265031
11	1.90511	13.4489	0.172235	355	0.303434	0.304994
12	2.0053	17.0926	0.350808	341	0.296054	0.292246
13	1.64014	16.7555	0.0740678	302	0.343649	0.34467
14	2.08496	13.815	0.308788	405	0.283292	0.282837
15	2.37585	11.7756	0.533022	498	0.251539	0.253043
16	2.24421	13.3147	0.738822	432	0.263324	0.265717
17	2.4234	12.9439	0.176525	465	0.240705	0.248755
18	2.24874	12.9908	0.312791	363	0.256916	0.26526
19	1.86087	13.8352	0.0476456	301
20	1.50182	12.9156	0.285116	275	0.37593	0.369686
21	1.92623	9.29067	0.193484	263	0.29419	0.302216
22	1.57374	11.4104	0.235785	274	0.359582	0.356251
23	1.80735	10.5675	0.29403	191	0.314445	0.318539
24	1.6782	12.907	0.600729	215	0.346769	0.338357
25	2.0029	9.26704	0.577194	198	0.284234	0.292538
26	1.78452	11.2921	0.167407	333	0.32944	0.321874
27	1.87926	11.6048	0.0194955	319
28	1.65624	10.0055	0.221057	378	0.341175	0.341971
29	1.71958	9.34923	0.000802552	494
30	2.51702	10.9399	0.0592662	716	0.235661	0.24072
31	1.80966	12.8535	0.00477309	386
32	1.56436	11.819	0.00277928	351
33	2.03255	15.0114	0.719426	373	0.284569	0.288958
34	2.15642	13.9353	0.190657	404	0.274078	0.274892
35	2.26688	13.2201	0.497856	429	0.263702	0.263445
36	2.33882	13.8637	0.973643	388	0.253695	0.256485
37	2.43249	13.9829	0.55398	460	0.238976	0.247951
38	2.09503	12.3081	0.0746888	326	0.2796	0.28169
39	2.24901	12.9677	0.324716	364	0.265876	0.265232
40	1.93677	11.7563	0.678683	357	0.297993	0.300848
41	1.71041	8.73491	0.115216	271	0.32429	0.333191
42	1.66881	9.57477	0.391499	216	0.342275	0.339893
43	1.90086	10.9775	0.567348	223	0.304725	0.305559
44	2.23045	13.8217	0.334087	282	0.271945	0.267114
45	1.96796	14.1698	0.22388	400	0.295529	0.296872
46	2.0293	11.6196	0.130044	420	0.287757	0.289346
47	1.97717	13.7533	0.299927	361	0.295016	0.295717
48	2.1452	13.0466	0.57972	361	0.272845	0.27611
49	2.0337	10.1393	0.0199324	393
50	2.47244	9.96956	0.0126282	460
51	1.97247	9.93218	0.231609	382	0.292852	0.296306
52	2.1267	9.71912	0.26474	432	0.265866	0.278142
53	1.87273	11.1319	0.000345586	388
54	2.02533	12.0728	0.0579546	330	0.29506	0.289821
55	1.94944	12.43	0.0663498	261	0.297423	0.29922
56	1.89042	11.7501	0.102323	346	0.300182	0.306958
57	2.22099	13.9301	0.287438	388	0.263152	0.268084
58	2.25679	12.5053	0.338148	438	0.264687	0.264451
59	1.91832	12.235	0.0804668	418	0.300124	0.303251
60	1.85896	10.1624	0.0256254	414
61	1.54361	12.6246	0.104468	375	0.373414	0.361761
62	1.52113	11.8098	0.0414569	229
63	1.84676	12.5194	0.178996	237	0.319926	0.312939
64	2.04132	12.7907	0.3145	357	0.288816	0.287915
65	1.84706	11.1685	0.331726	401	0.309697	0.312897
66	1.85719	14.4893	0.610904	468	0.316364	0.311489
67	1.99441	12.6281	0.717732	428	0.299231	0.29358
68	1.75584	11.04	0.326019	361	0.330234	0.326163
69	2.05345	11.1739	0.322532	400	0.287511	0.286485
70	2.00395	12.1597	0.277681	374	0.285075	0.29241
71	1.78622	10.0421	0.0725144	425	0.324507	0.321623
72	1.778	10.6346	0.0539189	338	0.319861	0.32284
73	1.83215	10.8329	1.79629e-06	383
74	1.72882	9.59118	1.09138e-07	386
75	1.80772	11.1219	0.358481	196	0.321429	0.318485
76	1.98588	12.2955	0.0411211	366
77	2.02757	13.1757	0.450592	326	0.295961	0.289553
78	2.14973	14.2199	0.865208	369	0.279582	0.275617
79	1.9392	13.137	0.337828	379	0.303071	0.300535
80	2.44195	13.3049	0.737769	422	0.24558	0.247121
81	1.65003	11.5135	0.0342026	238
82	1.56029	9.30282	0.228871	248	0.363809	0.358689
83	2.10581	12.5224	0.328369	354	0.282731	0.280472
84	2.03333	12.3866	0.805522	306	0.293849	0.288865
85	1.957	11.4337	0.504347	292	0.294867	0.298257
86	1.97362	15.0214	0.543872	285	0.299547	0.296161
87	1.94271	12.1554	0.686936	293	0.296906	0.300083
88	2.13589	15.6698	0.404413	285	0.28021	0.277128
89	2.36154	12.8665	0.440754	298	0.253506	0.254362
90	1.87037	12.0677	0.14583	309	0.307089	0.309676
91	1.84662	9.86868	0.187449	327	0.304458	0.312959
92	2.08075	9.24224	0.12903	249	0.273581	0.283318
93	1.87775	12.8166	0.630623	291	0.314816	0.30867
94	1.69462	10.8605	0.426926	215	0.34356	0.335705
95	1.87804	11.7125	0.686352	244	0.299823	0.308629
96	2.21783	15.6481	0.712799	315	0.270735	0.268409
97	1.68186	12.113	0.340172	317	0.343489	0.337763
98	1.55843	10.935	0.368885	300	0.366136	0.35903
99	2.02335	11.7288	0.229756	219	0.280939	0.29006
100	2.40598	14.5709	0.481785	292	0.246894	0.250308
101	2.0474	11.4507	0.570513	215	0.288265	0.287197
102	1.65587	12.3399	0.308441	218	0.345835	0.342033
103	1.9473	12.8858	0.387524	257	0.304556	0.299495
104	1.72917	12.521	0.313735	271	0.338979	0.330253
105	2.06832	11.7389	0.0803461	288	0.275437	0.284752
106	1.95796	13.137	0.247793	338	0.300088	0.298136
107	2.2051	15.3681	0.373452	310	0.262325	0.269728
108	2.47843	14.8897	0.637655	326	0.241335	0.243968
109	1.83453	9.99123	0.47851	287	0.314627	0.314656
110	1.90533	10.3705	0.64457	315	0.298969	0.304966
111	1.746	10.6513	0.0111811	262
112	1.71978	10.9697	0.0588227	276	0.324537	0.331718
113	1.92222	13.1456	0.0457254	301
114	1.88926	11.0435	0.0210057	290
115	2.15731	14.9899	0.85952	277	0.272286	0.274796
116	2.48364	15.113	0.612287	322	0.238451	0.243524
117	1.75549	12.5063	0.689745	291	0.32925	0.326216
118	1.85751	13.7597	0.249017	282	0.309763	0.311445
119	2.02266	15.7197	0.781228	294	0.292746	0.290142
120	2.68482	14.1611	0.787159	313	0.224525	0.227538
121	1.81672	10.6179	0.264021	311	0.313394	0.317189
122	1.4454	11.6037	0.0113134	256
123	2.06471	13.7702	0.688061	257	0.289944	0.285171
124	2.15713	12.3678	0.407146	275	0.272954	0.274815
125	2.01628	12.6378	0.429639	316	0.279204	0.290911
126	1.86701	14.2206	0.0529885	392	0.299646	0.310135
127	1.88325	12.837	0.492977	379	0.306789	0.307923
128	1.92769	11.871	0.0688609	343	0.290978	0.302026
129	1.99219	12.8923	0.106488	335	0.287096	0.293853
130	1.82178	13.2203	0.365233	369	0.316414	0.316466
131	1.8601	10.4483	0.0800524	328	0.301597	0.311086
132	1.95088	10.5003	0.287354	376	0.289199	0.299037
133	2.19563	12.4529	0.01296	489
134	1.96219	11.7061	0.00974249	464
135	1.97575	13.3362	0.199937	291	0.287814	0.295895
136	1.94038	15.3701	0.334299	262	0.298992	0.300383
137	2.13926	12.6462	0.0802632	298	0.269204	0.276758
138	2.27645	12.7142	0.94246	266	0.259996	0.262498
139	2.10864	11.9524	0.365288	326	0.274676	0.280154
140	1.74016	10.174	0.0178743	342
141	1.67606	12.7089	0.0419295	360
142	1.74947	12.1398	0.386662	200	0.332362	0.327131
143	2.08176	14.1046	0.724166	241	0.286132	0.283203
144	1.96726	12.3547	0.313863	195	0.297299	0.29696
145	2.13011	12.791	0.296789	186	0.275333	0.277764
146	1.95011	12.5366	0.206866	348	0.293053	0.299135
147	2.06383	12.8124	0.797673	327	0.286078	0.285273
148	2.04546	12.3941	0.640796	343	0.293488	0.287426
149	1.98951	12.4164	0.0702302	373	0.294908	0.294184
150	1.78304	12.6169	0.16149	331	0.326692	0.322092
151	1.88388	10.1333	0.122165	276	0.308124	0.307838
152	1.83495	10.1377	0.0677948	283	0.307926	0.314597
153	2.24712	12.8769	0.699971	382	0.261985	0.265423
154	2.23071	12.4495	0.413649	369	0.2597	0.267087
155	2.00505	15.2096	0.460269	335	0.299775	0.292276
156	2.18818	14.5473	0.830767	334	0.274784	0.271501
157	2.18369	14.2309	0.538256	252	0.274434	0.271975
158	2.01	13.6886	0.994157	314	0.294987	0.291673
159	1.94459	13.3235	0.104795	408	0.302424	0.299842
160	2.42846	13.2741	0.833239	375	0.245502	0.248307

## Sheet: Table S3
Table S3. length data of seedheads of Setaria viridis (L.) P. Beauv.
Quadrat no.	Length
1	72
1	92
1	66
1	41
1	63
1	70
1	56
1	44
1	46
1	87
1	24
1	57
1	27
1	30
1	30
1	38
1	41
1	33
1	24
1	47
1	28
1	26
1	23
1	62
1	38
1	32
1	29
1	21
1	12
1	23
1	26
1	20
1	42
1	37
1	40
1	18
1	15
1	55
1	47
1	32
1	12
1	17
1	19
1	68
1	34
1	12
1	34
1	27
1	24
1	42
1	41
1	39
1	55
1	65
1	74
1	30
1	68
1	37
1	32
1	36
1	39
1	36
1	50
1	32
1	80
1	58
1	53
1	35
1	47
1	61
1	18
1	12
1	69
1	73
1	41
1	35
1	45
1	29
1	21
1	29
1	67
1	38
1	69
1	47
1	67
1	25
1	65
2	35
2	43
2	45
2	26
2	70
2	65
2	21
2	20
2	45
2	36
2	14
2	45
2	27
2	37
2	25
2	30
2	40
2	40
2	54
2	45
2	97
2	50
2	50
2	70
2	42
2	35
2	38
2	60
2	49
2	52
2	78
2	42
2	37
2	35
2	44
2	37
2	18
2	12
2	34
2	40
2	47
2	52
2	39
2	28
2	46
2	94
2	64
2	59
2	39
2	30
2	42
2	27
2	31
2	12
2	13
2	14
2	65
2	17
2	34
2	39
2	20
2	18
2	33
2	45
2	29
2	13
2	17
2	27
2	36
2	16
2	12
2	26
2	25
2	30
2	26
2	28
2	46
2	40
2	26
2	39
2	29
2	38
2	52
2	17
2	37
2	39
2	49
2	39
2	10
2	37
2	28
2	24
2	47
2	69
2	18
2	12
2	17
2	32
2	12
2	27
2	58
2	16
2	59
2	24
2	29
2	47
2	36
2	30
2	20
2	38
2	44
2	43
2	54
2	52
2	47
2	38
2	35
2	62
2	65
2	47
2	25
2	20
2	65
2	75
2	28
2	32
2	10
2	24
2	25
2	31
2	12
2	10
2	28
2	16
2	29
2	75
2	48
2	74
2	20
2	24
2	15
2	20
2	55
2	91
3	33
3	49
3	25
3	43
3	60
3	78
3	26
3	32
3	55
3	37
3	42
3	49
3	50
3	34
3	37
3	42
3	23
3	58
3	29
3	36
3	79
3	30
3	46
3	30
3	34
3	54
3	49
3	70
3	47
3	38
3	55
3	32
3	37
3	45
3	29
3	21
3	34
3	61
3	30
3	30
3	34
3	43
3	47
3	30
3	30
3	42
3	53
3	24
3	22
3	37
3	68
3	63
3	66
3	43
3	46
3	31
3	45
3	54
3	42
3	75
3	42
3	28
3	59
3	33
3	26
3	60
3	75
3	52
3	58
3	39
3	36
3	41
3	77
3	36
3	32
4	37
4	27
4	45
4	40
4	42
4	45
4	27
4	45
4	67
4	15
4	20
4	21
4	37
4	35
4	20
4	62
4	34
4	62
4	44
4	57
4	67
4	61
4	55
4	45
4	40
4	57
4	67
4	91
4	35
4	35
4	57
4	41
4	84
4	35
4	37
4	28
4	72
4	71
4	30
4	38
4	24
4	94
4	25
4	23
4	40
4	32
4	17
4	57
4	54
4	17
4	33
4	35
4	51
4	35
4	97
4	66
4	33
4	42
4	40
4	57
4	31
4	44
4	57
4	36
4	20
4	49
4	43
4	36
4	72
4	42
4	17
4	34
4	29
4	43
4	26
4	25
4	68
4	64
4	33
4	23
4	66
4	75
4	84
4	44
4	49
4	55
4	39
4	42
4	58
4	36
4	70
4	41
4	63
4	43
4	31
4	51
4	74
4	85
4	42
4	13
4	44
4	46
4	47
4	30
4	31
4	35
4	23
5	55
5	40
5	72
5	57
5	25
5	76
5	64
5	15
5	58
5	25
5	59
5	57
5	37
5	42
5	25
5	30
5	51
5	76
5	30
5	31
5	41
5	58
5	21
5	11
5	25
5	50
5	40
5	15
5	44
5	27
5	17
5	34
5	40
5	61
5	68
5	25
5	14
5	13
5	21
5	24
5	54
5	62
5	49
5	23
5	14
5	34
5	39
5	58
5	55
5	32
5	51
5	59
5	46
5	18
5	74
5	30
5	70
5	30
5	32
5	30
5	94
5	31
5	47
5	37
5	30
5	32
5	20
5	24
5	17
5	15
5	28
5	14
5	34
5	21
5	15
5	25
5	25
5	24
5	13
6	19
6	75
6	22
6	47
6	18
6	64
6	25
6	23
6	29
6	23
6	42
6	39
6	43
6	42
6	64
6	21
6	78
6	52
6	55
6	51
6	72
6	43
6	40
6	75
6	34
6	40
6	25
6	45
6	41
6	25
6	68
6	40
6	24
6	32
6	36
6	51
6	30
6	65
6	59
6	28
6	40
6	65
6	78
6	72
6	59
6	52
6	26
6	40
6	15
6	40
6	18
6	45
6	68
6	45
6	34
6	45
6	104
6	36
6	68
6	25
6	65
6	18
6	32
6	48
6	31
6	54
6	60
6	30
6	16
6	18
6	45
6	23
6	40
6	69
6	59
6	62
6	45
6	32
6	71
6	21
6	62
6	22
6	36
6	15
6	61
6	42
6	45
6	35
6	59
6	55
6	65
6	62
6	30
6	22
6	40
6	21
6	38
6	48
6	32
6	50
6	12
6	55
6	34
6	22
6	25
6	22
6	23
6	46
6	35
6	36
6	25
6	25
6	32
6	45
6	51
6	18
6	62
6	45
6	32
6	70
6	35
6	19
6	35
6	45
6	43
6	82
6	32
6	22
6	23
6	21
6	18
6	18
6	35
6	42
6	42
6	20
6	21
6	32
6	20
6	20
6	12
6	35
6	22
6	18
6	18
6	25
6	30
6	48
6	18
6	20
6	16
6	24
6	34
7	45
7	39
7	25
7	52
7	12
7	45
7	33
7	30
7	26
7	30
7	43
7	28
7	84
7	32
7	104
7	97
7	72
7	45
7	23
7	17
7	46
7	49
7	44
7	42
7	31
7	48
7	56
7	81
7	45
7	58
7	50
7	52
7	39
7	37
7	36
7	45
7	76
7	66
7	32
7	27
7	38
7	64
7	36
7	25
7	19
7	45
7	50
7	51
7	26
7	56
7	52
7	25
7	22
7	47
7	38
7	19
7	20
7	39
7	87
7	12
7	54
7	27
7	24
7	46
7	81
7	41
7	47
7	50
7	31
7	25
7	82
7	41
7	35
7	45
7	38
7	25
7	55
7	78
7	56
7	12
7	57
7	14
7	48
7	32
7	71
7	46
7	30
7	19
7	75
7	17
7	31
7	32
7	43
7	46
7	41
7	42
7	27
7	29
7	27
7	64
7	22
7	25
7	26
7	71
7	16
7	24
7	93
7	15
7	10
7	26
7	64
7	33
7	42
7	31
7	17
7	46
7	15
7	29
7	46
7	18
7	38
7	12
7	15
7	27
7	27
7	22
7	34
7	76
7	53
7	22
8	56
8	54
8	17
8	38
8	15
8	26
8	72
8	92
8	17
8	62
8	14
8	13
8	27
8	71
8	11
8	75
8	15
8	41
8	36
8	32
8	36
8	36
8	61
8	68
8	52
8	24
8	40
8	81
8	25
8	32
8	56
8	52
8	40
8	38
8	14
8	31
8	18
8	77
8	92
8	22
8	28
8	26
8	15
8	55
8	23
8	61
8	23
8	24
8	27
8	26
8	22
8	26
8	60
8	30
8	38
8	42
8	26
8	37
8	28
8	22
8	23
8	35
8	15
8	46
8	26
8	37
8	30
8	52
8	41
8	12
8	32
8	24
8	35
8	56
8	72
8	13
8	59
8	26
8	49
8	69
8	25
8	48
8	24
8	18
8	14
8	12
8	27
8	57
8	46
8	32
8	17
8	30
8	38
8	24
8	25
8	20
8	13
8	22
8	36
8	22
8	42
8	15
8	27
8	39
8	18
8	32
8	39
8	31
8	24
9	61
9	56
9	32
9	31
9	39
9	30
9	23
9	30
9	20
9	61
9	25
9	62
9	33
9	82
9	22
9	17
9	40
9	42
9	32
9	22
9	54
9	35
9	25
9	33
9	37
9	21
9	17
9	12
9	59
9	30
9	33
9	17
9	41
9	30
9	62
9	28
9	52
9	26
9	14
9	22
9	65
9	24
9	15
9	11
9	17
9	91
9	27
9	38
9	22
9	22
9	21
9	31
9	25
9	16
9	32
9	21
9	16
9	26
9	44
9	46
9	25
9	35
9	36
9	22
9	67
9	16
9	41
9	25
9	30
9	65
9	46
9	53
9	62
9	41
9	19
9	38
9	31
9	25
9	22
9	37
9	57
9	30
9	26
9	32
9	31
9	17
9	31
9	19
9	63
9	50
9	18
9	17
9	45
9	12
9	26
9	52
9	44
9	31
9	36
9	20
9	23
9	38
9	37
9	92
9	34
9	40
9	32
9	22
9	21
9	14
9	36
9	94
9	48
9	35
9	15
9	65
9	23
9	28
9	31
9	61
9	36
9	85
9	38
9	24
9	15
9	23
9	16
9	42
9	32
9	59
9	71
9	31
9	51
9	27
10	47
10	40
10	82
10	92
10	61
10	31
10	54
10	44
10	20
10	45
10	18
10	24
10	28
10	85
10	38
10	71
10	33
10	18
10	18
10	16
10	95
10	41
10	44
10	89
10	82
10	32
10	14
10	20
10	38
10	15
10	18
10	52
10	56
10	67
10	56
10	50
10	36
10	11
10	36
10	18
10	46
10	87
10	45
10	65
10	23
10	17
10	52
10	39
10	14
10	54
10	57
10	18
10	77
10	76
10	17
10	36
10	62
10	84
10	42
10	60
10	18
10	62
10	75
10	37
10	15
10	30
10	72
10	36
10	20
10	15
10	62
10	101
10	40
10	72
10	21
10	21
10	40
10	20
10	36
10	22
10	38
10	84
10	82
10	35
10	28
10	30
10	82
10	30
10	75
10	26
10	95
10	56
10	40
10	33
10	14
10	36
10	38
10	17
10	18
10	92
10	44
10	31
10	44
10	51
10	20
10	18
10	25
10	18
10	20
10	25
10	40
10	45
10	31
10	75
10	86
10	91
10	35
10	16
10	23
10	35
10	50
10	57
10	20
10	22
10	83
10	21
10	42
10	30
10	22
10	45
10	55
10	27
10	78
10	57
10	32
10	24
10	37
10	56
10	35
10	30
10	37
10	27
10	34
10	102
10	65
10	27
10	30
10	10
10	18
10	52
10	35
10	38
10	26
10	42
10	20
10	32
10	26
10	14
10	103
10	76
10	25
10	46
10	51
10	38
10	58
10	41
10	19
10	17
10	56
10	24
10	32
11	56
11	94
11	65
11	21
11	64
11	27
11	25
11	12
11	14
11	16
11	17
11	24
11	35
11	25
11	15
11	22
11	19
11	61
11	42
11	50
11	22
11	20
11	17
11	30
11	46
11	15
11	15
11	21
11	38
11	40
11	45
11	12
11	51
11	24
11	27
11	20
11	39
11	89
11	72
11	51
11	27
11	17
11	26
11	19
11	70
11	19
11	18
11	40
11	15
11	26
11	14
11	37
11	31
11	40
11	30
11	60
11	27
11	24
11	55
11	61
11	22
11	20
11	31
11	19
11	45
11	32
11	35
11	50
11	39
11	28
11	27
11	21
11	40
11	17
11	36
11	42
11	37
11	37
11	68
11	62
11	37
11	20
11	65
11	39
11	28
11	74
11	60
11	17
11	44
11	70
11	40
11	38
11	35
11	25
11	30
11	40
11	15
11	42
11	81
11	14
11	42
11	81
11	14
11	42
11	70
11	44
11	61
11	35
11	44
11	17
11	18
11	21
11	33
11	22
11	40
11	50
11	51
11	38
11	30
11	25
11	71
11	20
11	37
11	49
11	22
11	34
11	43
11	39
11	35
11	17
11	48
11	39
11	29
11	42
11	26
11	44
11	28
11	28
11	30
11	24
11	56
11	72
11	43
11	36
11	32
11	41
11	100
11	36
11	18
11	46
11	51
11	32
11	72
11	50
11	51
11	37
11	48
11	31
11	27
11	37
12	57
12	46
12	58
12	26
12	80
12	30
12	26
12	27
12	50
12	15
12	19
12	64
12	18
12	20
12	21
12	25
12	24
12	60
12	24
12	40
12	50
12	38
12	22
12	30
12	32
12	15
12	80
12	32
12	40
12	25
12	85
12	40
12	28
12	22
12	37
12	42
12	40
12	54
12	35
12	14
12	25
12	38
12	29
12	42
12	40
12	25
12	34
12	71
12	74
12	40
12	30
12	40
12	17
12	31
12	50
12	12
12	42
12	35
12	72
12	60
12	50
12	71
12	72
12	25
12	55
12	35
12	25
12	35
12	15
12	20
12	24
12	65
12	25
12	18
12	22
12	15
12	18
12	15
12	15
12	22
12	45
12	20
12	30
12	35
12	24
12	10
12	22
12	38
12	15
12	30
12	25
12	73
12	60
12	45
12	88
12	20
12	20
12	50
12	42
12	28
12	52
12	40
12	31
12	70
12	50
12	48
12	24
12	22
12	25
12	68
12	35
12	46
12	71
12	57
12	24
12	27
12	60
12	80
12	38
12	46
12	31
12	59
12	58
12	40
12	52
12	30
12	32
12	68
12	50
12	38
12	35
12	42
12	32
12	33
12	52
12	28
12	42
12	33
12	50
12	12
12	23
12	27
12	35
12	36
12	17
12	72
12	18
12	42
12	51
12	41
12	59
12	32
12	43
12	42
12	80
12	52
12	42
12	65
12	22
12	67
12	47
12	15
12	39
12	22
12	18
12	20
12	30
12	51
12	22
12	46
12	45
12	25
12	46
12	18
12	27
12	70
12	42
12	22
12	20
12	18
12	17
12	30
12	15
12	18
12	52
12	40
12	67
12	15
12	12
12	37
12	16
12	15
12	20
12	15
12	15
12	51
12	40
12	30
12	42
12	25
12	51
12	47
12	50
12	44
12	25
12	31
12	60
12	33
12	35
12	49
12	40
12	30
12	60
12	44
12	40
12	42
12	28
12	35
12	21
12	26
12	25
12	28
13	58
13	18
13	71
13	38
13	29
13	66
13	45
13	66
13	26
13	55
13	16
13	50
13	30
13	37
13	25
13	64
13	18
13	36
13	50
13	32
13	24
13	20
13	22
13	12
13	24
13	31
13	26
13	42
13	25
13	32
13	43
13	67
13	45
13	60
13	57
13	80
13	24
13	14
13	45
13	44
13	75
13	45
13	42
13	32
13	36
13	46
13	34
13	22
13	24
13	92
13	28
13	67
13	50
13	43
13	14
13	16
13	43
13	24
13	48
13	40
13	26
13	19
13	44
13	48
13	56
13	50
13	18
13	30
13	50
13	25
13	16
13	26
13	45
13	50
13	41
13	23
13	29
13	10
13	20
13	12
13	20
13	30
13	54
13	45
13	86
13	35
13	42
13	46
13	25
13	80
13	48
13	33
13	52
13	24
13	34
13	44
13	35
13	16
13	14
13	30
13	56
13	60
13	50
13	36
13	32
13	25
13	65
13	32
13	44
13	50
13	50
13	16
13	42
13	58
13	50
13	40
13	40
13	29
13	40
13	52
13	56
13	54
13	14
13	12
13	80
13	18
13	42
13	24
13	30
13	16
13	50
13	28
13	32
13	16
13	18
13	76
13	36
13	36
13	38
13	44
13	24
13	12
13	26
13	14
13	17
13	20
13	60
13	26
13	52
13	51
13	82
13	22
13	24
13	80
13	30
13	34
13	19
13	20
13	16
13	26
13	30
13	40
13	34
13	50
13	43
13	43
13	26
13	24
13	40
13	16
13	50
13	18
13	38
13	28
13	40
13	44
13	31
13	42
13	50
13	33
13	26
13	82
13	58
13	30
13	48
13	14
13	63
13	45
13	23
13	32
13	34
13	24
13	56
13	60
13	38
13	42
13	44
13	56
13	50
13	60
13	34
13	20
13	30
13	34
13	50
13	16
13	40
13	36
13	28
13	63
13	68
13	30
13	31
13	48
13	48
13	30
13	40
13	20
13	46
13	66
13	35
13	24
13	26
13	48
13	48
13	30
13	40
13	20
13	46
13	66
13	35
13	20
13	24
13	26
13	32
13	20
13	40
13	54
13	20
13	57
13	53
13	12
13	22
13	26
13	44
13	22
13	30
13	32
13	24
13	47
13	51
13	32
13	44
13	23
13	26
13	40
13	48
13	38
13	30
13	40
13	56
13	26
13	32
13	18
13	30
13	40
13	42
13	71
13	28
13	70
13	64
13	33
13	43
13	10
13	17
13	36
13	20
13	38
13	60
13	78
13	34
13	76
13	78
13	30
13	25
13	34
13	16
13	18
13	46
13	16
13	72
13	18
13	22
13	22
13	56
13	48
13	30
13	38
13	14
13	40
13	40
13	32
13	62
13	12
13	46
13	20
13	55
13	82
13	26
13	50
13	40
13	45
13	25
13	20
13	80
13	30
13	30
13	30
13	24
13	18
13	48
13	36
13	26
13	26
13	26
13	10
13	45
13	50
13	44
13	70
13	42
13	34
13	78
13	32
13	36
13	40
13	26
13	60
13	42
13	70
13	49
13	34
13	10
13	50
13	37
13	56
13	60
13	54
13	21
13	55
13	20
13	16
13	18
13	30
13	44
13	30
13	45
13	41
13	30
13	50
13	17
13	25
13	34
13	24
13	88
13	8
13	18
13	64
13	27
13	50
13	32
13	24
13	30
13	12
13	34
13	38
13	34
13	96
13	26
13	16
13	16
13	20
13	40
13	14
13	38
13	44
13	32
13	30
13	30
13	48
13	54
13	26
13	37
13	18
13	44
13	17
13	50
13	20
13	48
13	40
13	28
13	47
13	30
13	16
13	36
13	68
13	18
13	34
13	50
13	30
13	30
13	82
13	48
13	20
13	60
13	30
13	88
13	44
13	42
13	38
13	38
13	46
13	20
13	20
13	20
13	52
13	32
[truncated: 29,340 more rows]

## Sheet: Table S4
Table S4. Calculation results for 225 quadrats of length data of seedheads of Setaria viridis (L.) P. Beauv.
Quadrat no.	μ	σ	c	P-value	n	gadj	ĝ	s
1	3.95636	0.343305	-13.7652	0.789386	87	0.257644	0.255158	0.556484
2	3.78926	0.340285	-6.12618	0.910434	100	0.220773	0.218746	0.668634
3	3.84899	0.291104	-8.66848	0.862877	172	0.198813	0.198157	1.03192
4	4.5051	0.196254	-40.6629	0.969949	86	0.19966	0.19739	0.34591
5	3.98459	0.285477	-14.2635	0.445958	234	0.214663	0.214648	0.886459
6	3.97033	0.299549	-9.29844	0.92482	103	0.202169	0.201555	1.01479
7	4.10144	0.306443	-10.8818	0.32043	159	0.207303	0.207139	0.726546
8	4.60277	0.161712	-48.9897	0.910499	124	0.177938	0.176668	0.411427
9	4.05293	0.255275	-14.7661	0.899592	139	0.190139	0.190558	0.823157
10	4.10994	0.279946	-16.8476	0.706158	155	0.209367	0.213732	1.0057
11	4.46439	0.243746	-34.6739	0.751615	26	0.227284	0.223405	0.754028
12	4.54831	0.132971	-53.2248	0.788271	41	0.170116	0.169647	0.208961
13	4.35873	0.210208	-32.2514	0.697274	81	0.197131	0.198134	0.745075
14	4.21628	0.256449	-16.8312	0.952523	143	0.191281	0.189409	0.569053
15	4.52214	0.187207	-41.0279	0.996283	135	0.188438	0.187407	0.548854
16	3.7973	0.376225	-10.6111	0.699184	144	0.269484	0.269562	0.85528
17	3.81702	0.364556	-4.84748	0.903972	99	0.227578	0.225965	0.896652
18	4.59115	0.173398	-56.3006	0.875226	51	0.226786	0.223018	0.355936
19	3.9109	0.319824	-9.17587	0.980654	72	0.220296	0.216752	0.730715
20	3.84985	0.314143	-6.06064	0.91921	186	0.201589	0.200393	0.665086
21	3.52655	0.35974	0.662861	0.611947	102	0.197757	0.197191	1.1411
22	3.73223	0.338884	-2.74366	0.958476	72	0.204683	0.201902	0.720086
23	3.98312	0.290225	-1.88857	0.422957	112	0.168906	0.168275	0.944108
24	4.55848	0.162052	-45.1326	0.907237	116	0.171571	0.171072	0.381606
25	4.34976	0.235829	-26.3026	0.939491	114	0.198232	0.197744	0.861604
26	4.06635	0.294089	-12.913	0.450196	70	0.208767	0.209042	1.16323
27	3.60288	0.37162	0.756874	0.642002	120	0.205978	0.203362	1.13375
28	4.55022	0.161734	-50.3827	0.810672	66	0.190034	0.191833	0.561933
29	4.47832	0.207153	-43.2027	0.935754	94	0.224163	0.223975	0.611678
30	4.43913	0.19899	-36.4062	0.618187	176	0.192641	0.193393	0.652618
31	3.44817	0.430439	9.28453	0.958461	75	0.189618	0.188433	0.718609
32	3.80676	0.356491	-6.73846	0.599184	193	0.232345	0.231555	0.673533
33	3.64415	0.453067	0.0327298	0.93392	127	0.25202	0.251116	0.809703
34	3.83306	0.395614	-7.41959	0.697239	73	0.260585	0.258747	0.80946
35	4.76196	0.137077	-71.3481	0.84546	90	0.198439	0.195111	0.233842
36	4.06938	0.279078	-16.9111	0.917398	67	0.220585	0.216653	0.654724
37	3.91623	0.355981	-9.0535	0.821257	149	0.241123	0.239227	0.632929
38	4.08732	0.265366	-14.2309	0.530238	153	0.193176	0.193451	0.793909
39	4.08307	0.306235	-6.97999	0.325712	215	0.193437	0.193113	1.02785
40	4.59747	0.193371	-53.3996	0.626906	151	0.230419	0.230499	0.553944
41	4.17079	0.242593	-18.9764	0.967117	154	0.191801	0.190357	0.668762
42	3.57978	0.401977	-1.41963	0.633919	126	0.23299	0.232253	1.05717
43	3.56318	0.374202	6.01393	0.840511	123	0.180948	0.180061	0.903347
44	3.71642	0.425236	7.5581	0.931748	55	0.206572	0.202364	1.21245
45	4.59801	0.177204	-49.0033	0.668941	166	0.195944	0.193948	0.40481
46	3.98495	0.324103	-11.7136	0.662328	107	0.230444	0.228484	0.701875
47	3.7475	0.323542	-5.57835	0.858716	87	0.209425	0.206766	0.629894
48	3.66737	0.4804	-1.98342	0.847448	103	0.278171	0.278484	0.754342
49	3.30324	0.619084	14.0316	0.948544	39	0.235787	0.237351	1.12878
50	4.05516	0.331259	-16.9777	0.937691	68	0.260235	0.256705	0.686489
51	3.68161	0.456883	-1.53972	0.854581	113	0.263066	0.262524	1.09694
52	4.1605	0.284809	-15.4266	0.344732	118	0.208711	0.207573	0.601593
53	4.34295	0.192329	-28.6955	0.645766	152	0.172201	0.170667	0.481689
54	3.95215	0.331196	-5.58595	0.891562	242	0.206621	0.206103	1.01413
55	3.91466	0.271602	-9.31006	0.515375	185	0.185375	0.1855	1.00058
56	4.34047	0.227281	-28.2602	0.702643	167	0.200391	0.199142	0.553949
57	4.38067	0.194621	-36.4903	0.352525	173	0.199153	0.198357	0.517087
58	4.67005	0.128122	-60.3063	0.738476	127	0.164449	0.164268	0.399093
59	3.61653	0.359925	-1.14636	0.944191	85	0.208361	0.206868	0.874922
60	4.44674	0.201817	-35.4196	0.721868	102	0.194321	0.191244	0.391698
61	3.49715	0.520409	0.138881	0.698836	79	0.281569	0.286064	0.694386
62	3.91114	0.37482	-10.9477	0.635018	112	0.264137	0.262681	0.610673
63	3.98679	0.35087	-14.4655	0.888189	105	0.26395	0.262113	0.711343
64	4.14592	0.32476	-22.2754	0.542851	75	0.276551	0.272913	0.751613
65	3.54541	0.447765	1.29827	0.951578	92	0.242667	0.240321	1.09997
66	3.84579	0.342371	-8.71761	0.823238	165	0.232808	0.232062	0.893198
67	4.31551	0.25038	-27.0486	0.98586	93	0.218719	0.216265	0.715367
68	4.27468	0.253668	-24.0174	0.523418	221	0.212663	0.210474	0.493093
69	3.93509	0.326029	-4.41925	0.893559	178	0.199104	0.19859	0.907223
70	3.79721	0.296365	1.72342	0.845384	64	0.16104	0.160068	1.0141
71	4.39405	0.220645	-32.9949	0.787821	144	0.207163	0.205852	0.602536
72	4.34081	0.209894	-30.8554	0.879408	73	0.197337	0.19443	0.472784
73	4.76784	0.116273	-66.0207	0.731689	102	0.149215	0.148018	0.309591
74	3.84286	0.363914	-2.23133	0.449035	115	0.214287	0.212588	0.648712
75	4.34317	0.193987	-26.9416	0.962741	144	0.16608	0.166211	0.646139
76	3.51511	0.490785	1.59011	0.169012	153	0.25646	0.260513	0.723537
77	4.10604	0.273065	-20.3978	0.863261	90	0.229805	0.226397	0.45733
78	3.88576	0.381101	-7.24141	0.800944	95	0.246979	0.246526	0.506988
79	3.57191	0.450947	-0.0928686	0.50156	98	0.252011	0.250764	1.13715
80	3.84899	0.362811	-9.38157	0.812871	98	0.250695	0.249075	0.556111
81	3.92351	0.339563	-8.18298	0.772869	153	0.22471	0.223958	0.584929
82	3.43676	0.470842	4.8708	0.873369	83	0.231266	0.228737	1.25474
83	4.35481	0.27918	-23.6519	0.26653	101	0.223555	0.221097	0.453247
84	4.36287	0.254962	-27.563	0.769677	238	0.218058	0.216765	0.613083
85	4.93184	0.105199	-90.7319	0.493838	107	0.165134	0.169836	0.403182
86	4.02527	0.296925	-11.3302	0.743066	115	0.207461	0.206229	0.790378
87	4.0462	0.276807	-13.0882	0.995591	123	0.200814	0.199024	0.610433
88	4.86056	0.128413	-74.7524	0.652837	177	0.169923	0.169951	0.351932
89	4.58663	0.171751	-52.9175	0.74237	170	0.208383	0.206184	0.394361
90	4.12823	0.249996	-11.6705	0.950097	122	0.173023	0.171584	0.696486
91	3.76013	0.42136	-6.16732	0.718337	130	0.269759	0.269688	0.901321
92	3.6169	0.388721	-1.65996	0.849736	82	0.228497	0.225924	0.740612
93	4.06356	0.284655	-18.3277	0.675889	80	0.231471	0.228706	0.585536
94	4.04786	0.337798	-17.0978	0.940775	170	0.265138	0.26292	0.694625
95	3.87872	0.332468	-7.50032	0.608422	75	0.219475	0.217827	0.64151
96	3.40862	0.477347	3.39275	0.421494	92	0.238183	0.240224	0.935784
97	3.72744	0.502164	-1.48169	0.970281	35	0.287319	0.286474	1.0472
98	3.90127	0.479072	-3.38423	0.609722	6	0.294194	0.282433	-0.0908688
99	3.74044	0.389152	1.18331	0.782817	45	0.213285	0.211312	1.14778
100	4.46598	0.201468	-41.7065	0.970689	128	0.216087	0.213628	0.469137
101	3.97802	0.29662	-11.2856	0.847689	107	0.210003	0.208237	0.728794
102	4.34934	0.192331	-30.3464	0.83909	102	0.175458	0.175827	0.68794
103	4.71933	0.144615	-61.2625	0.459108	170	0.178526	0.177389	0.360695
104	4.87979	0.127431	-82.5894	0.965504	173	0.191975	0.190189	0.195831
105	4.90531	0.127472	-81.5688	0.761922	148	0.178763	0.17924	0.307918
106	3.28054	0.600627	4.06367	0.773156	109	0.286058	0.291725	1.02281
107	3.43736	0.57607	9.76036	0.875571	85	0.246838	0.249835	0.947378
108	3.67828	0.407022	-4.1076	0.477509	158	0.25039	0.250431	0.837816
109	3.18539	0.656625	9.43521	0.781006	87	0.2588	0.272004	0.734648
110	3.76431	0.386259	-3.61125	0.380512	74	0.235929	0.233378	0.745726
111	3.59714	0.42069	3.97638	0.512311	81	0.214275	0.212683	0.915291
112	3.97447	0.330186	-12.0062	0.503241	59	0.238877	0.234758	0.547609
113	4.68265	0.178349	-58.6868	0.983294	66	0.21683	0.21561	0.435193
114	4.12361	0.261436	-16.7468	0.515202	170	0.199026	0.19872	0.936394
115	3.50925	0.505715	4.90451	0.971981	154	0.24699	0.247407	1.04173
116	4.50295	0.202771	-40.7386	0.561472	143	0.203613	0.204338	0.665883
117	3.90581	0.333206	-1.73551	0.238791	147	0.193524	0.192631	0.896338
118	4.59299	0.172501	-46.4231	0.696849	159	0.182926	0.18078	0.37242
119	4.33869	0.245222	-25.9694	0.388097	137	0.207457	0.205145	0.491178
120	4.21069	0.2299	-14.6166	0.531043	114	0.164945	0.163714	0.588626
121	3.25852	0.573053	4.92352	0.640673	134	0.269243	0.271127	1.22396
122	3.5453	0.509944	-2.25078	0.850852	150	0.298487	0.298623	1.07994
123	3.88433	0.385064	-9.40873	0.963935	58	0.265203	0.261584	0.652104
124	4.37695	0.222881	-35.0809	0.839438	176	0.219785	0.219672	0.761077
125	3.71473	0.389161	-1.98921	0.947492	97	0.228536	0.22702	0.837816
126	3.39245	0.588979	5.45136	0.38826	118	0.276371	0.279811	1.10925
127	3.94754	0.331736	-5.40508	0.957424	72	0.207285	0.205779	0.909563
128	4.13183	0.311963	-22.0594	0.92081	68	0.266507	0.263455	0.54848
129	4.2838	0.228362	-24.8704	0.707822	133	0.194772	0.192655	0.554519
130	4.10672	0.286015	-15.8619	0.815141	277	0.211023	0.213883	0.545457
131	4.14205	0.257195	-21.6117	0.728324	84	0.218846	0.216113	0.48326
132	3.59304	0.486022	8.13103	0.75615	47	0.22673	0.224312	1.00578
133	3.85144	0.318467	-4.19123	0.828452	113	0.194904	0.194647	0.934098
134	4.23389	0.244632	-26.8532	0.960691	130	0.222138	0.220718	0.435338
135	4.67633	0.167828	-56.1737	0.684039	120	0.198596	0.19511	0.267178
136	3.47502	0.627256	3.72923	0.417021	171	0.30298	0.312943	0.821849
137	3.47247	0.616974	8.66063	0.589155	88	0.267434	0.276016	0.774583
138	3.68205	0.439781	-5.50856	0.839548	78	0.27989	0.279341	0.913144
139	4.3112	0.243001	-34.3831	0.42242	51	0.246571	0.24711	0.857028
140	3.72429	0.434154	3.81175	0.892447	91	0.223942	0.222525	0.842293
141	3.13582	0.707405	14.1888	0.796535	41	0.248588	0.2588	0.82142
142	4.4251	0.230587	-37.9439	0.993547	58	0.237649	0.232277	0.417647
143	4.00858	0.306048	-13.121	0.588751	129	0.222911	0.221749	0.484014
144	3.89567	0.340918	-8.04151	0.976609	216	0.226067	0.225239	0.902383
145	4.05417	0.300692	-14.6093	0.705531	202	0.222762	0.222212	0.738501
146	3.76941	0.381402	-2.78993	0.770868	145	0.226671	0.226134	0.694604
147	4.28544	0.231783	-27.3295	0.650288	156	0.208285	0.205434	0.417081
148	4.22962	0.254065	-22.9477	0.472206	219	0.21297	0.21074	0.451059
149	3.97213	0.375463	-10.4325	0.883928	176	0.256731	0.2563	0.615819
150	4.0646	0.324846	-12.238	0.640339	200	0.228373	0.226903	0.483027
151	3.40666	0.529694	2.81272	0.257178	160	0.265379	0.270114	0.986933
152	3.37298	0.517304	2.69358	0.252322	161	0.26993	0.264138	1.78523
153	3.54333	0.608415	7.84741	0.483524	89	0.271153	0.280133	0.635292
154	3.01958	0.63934	7.91693	0.579301	102	0.267621	0.265225	1.61655
155	3.27987	0.544178	2.78034	0.87098	86	0.272698	0.274811	1.24141
156	3.53707	0.411764	-1.28061	0.92975	52	0.239833	0.237192	1.34002
157	4.12356	0.30736	-14.7852	0.811034	46	0.227398	0.222949	0.455026
158	4.03648	0.325154	-13.0153	0.917525	108	0.234854	0.232541	0.633426
159	3.48859	0.47446	3.22506	0.851687	178	0.243586	0.241491	1.41025
160	3.60124	0.431681	2.56513	0.720604	145	0.225565	0.225442	0.893082
161	3.35827	0.507233	5.67357	0.597337	158	0.238653	0.238719	1.63436
162	3.64096	0.410029	-3.86631	0.7787	173	0.254037	0.251588	0.980065
163	3.86233	0.319825	-14.5705	0.956861	217	0.253437	0.252344	0.880626
164	3.74418	0.366069	-6.92673	0.786406	70	0.244397	0.24121	0.953342
165	4.45686	0.206855	-44.2069	0.868654	288	0.234748	0.233464	0.50557
166	3.56182	0.452936	-1.4564	0.189779	222	0.258918	0.260977	0.716295
167	3.6258	0.374031	-1.08236	0.67318	162	0.214858	0.21435	1.15638
168	3.5559	0.523921	3.70767	0.67781	164	0.265881	0.264549	1.01603
169	3.78754	0.434695	-0.532103	0.528915	191	0.243663	0.244119	0.676012
170	3.5807	0.345931	-4.73619	0.952253	50	0.220582	0.220663	2.01077
171	3.53064	0.460251	-0.224084	0.55127	47	0.261482	0.256672	1.62767
172	4.02825	0.294405	-21.4847	0.836257	77	0.263609	0.26024	0.74329
173	3.75717	0.419942	-1.76523	0.664697	79	0.243153	0.242648	1.08978
174	3.92249	0.39014	-9.64155	0.49132	124	0.265526	0.264047	0.881428
175	3.3713	0.526532	1.65197	0.985325	93	0.278798	0.276675	1.08986
176	3.69127	0.381442	-4.17389	0.354377	112	0.235865	0.235411	0.529711
177	4.25368	0.258733	-33.9341	0.914785	131	0.273302	0.272042	0.724237
178	3.47509	0.520756	-3.57015	0.732408	165	0.314682	0.317988	0.977681
179	3.60553	0.512088	-3.40193	0.718752	62	0.304783	0.307669	0.748004
180	4.03214	0.302278	-15.1161	0.792715	177	0.229084	0.22753	0.817197
181	3.83094	0.347387	-11.3631	0.22965	477	0.2532	0.252663	0.779322
182	3.52021	0.394421	2.87229	0.707142	245	0.204193	0.203661	1.08358
183	2.91321	0.630677	10.6512	0.866914	119	0.229669	0.233621	1.21559
184	4.03741	0.237481	-18.9928	0.657969	124	0.198008	0.197793	0.754786
185	3.7572	0.351009	-3.52019	0.609506	65	0.215429	0.212438	0.569155
186	3.60576	0.320968	-4.9252	0.525659	41	0.206309	0.205683	1.07102
187	3.61769	0.329023	-8.97653	0.981879	66	0.240447	0.238388	1.12039
188	4.76519	0.186093	-66.7247	0.255807	34	0.24351	0.237295	-0.0834285
189	3.71136	0.328042	-8.69828	0.500371	138	0.228604	0.229716	1.15076
190	3.43608	0.528437	2.65061	0.759586	239	0.268668	0.271218	1.28302
191	3.28415	0.591109	3.76059	0.903559	115	0.289835	0.28975	1.60848
192	3.45773	0.536151	-3.80269	0.468211	192	0.330831	0.329594	1.1362
193	3.44255	0.580075	-3.60953	0.455276	224	0.348058	0.352738	0.910729
194	3.28785	0.593138	2.25004	0.0690033	144	0.300871	0.303689	0.853423
195	4.14336	0.284793	-22.6392	0.344089	225	0.245685	0.243658	0.549429
196	3.70924	0.408458	-2.8273	0.0950859	411	0.24235	0.242751	0.750503
197	3.34448	0.463071	6.06085	0.667098	285	0.215857	0.215309	1.26074
198	4.20326	0.253868	-23.908	0.324742	339	0.219216	0.21784	0.601985
199	3.22042	0.53627	7.02825	0.904427	164	0.238384	0.23768	1.19949
200	3.62292	0.443502	-4.94301	0.859295	67	0.283657	0.279632	1.32099
201	4.15851	0.246387	-22.4341	0.81831	101	0.210699	0.209616	0.82872
202	4.18504	0.253554	-22.9943	0.768109	109	0.21523	0.215245	0.979599
203	3.51615	0.47557	3.92045	0.877982	165	0.2406	0.238524	1.31085
204	3.4188	0.479586	1.34688	0.662675	154	0.257223	0.255436	1.43149
205	3.49352	0.471133	-3.59733	0.502143	458	0.289036	0.289278	1.03279
206	3.69904	0.440905	-7.3557	0.788164	204	0.293297	0.293213	0.864997
207	3.43134	0.516001	-4.75703	0.753954	221	0.325953	0.329116	0.847779
208	3.63811	0.445122	-7.33951	0.905121	264	0.299886	0.299392	1.04433
209	3.77038	0.405833	-8.33978	0.104761	470	0.274127	0.274433	0.735016
210	3.92063	0.40795	-11.2894	0.259273	254	0.28457	0.285898	0.517345
211	4.32685	0.258228	-29.4909	0.0930832	429	0.234194	0.232475	0.481844
212	4.22436	0.256195	-25.2518	0.95816	174	0.2257	0.223786	0.548298
213	4.26122	0.216202	-27.1399	0.90508	249	0.19544	0.194089	0.517488
214	3.60547	0.380371	-0.00022963	0.582758	270	0.212479	0.212043	0.811142
215	3.81626	0.428496	-6.94454	0.96264	172	0.276344	0.276686	0.932953
216	3.99854	0.285088	-13.3035	0.791246	207	0.209326	0.208648	0.80956
217	3.58168	0.330465	2.12455	0.802665	55	0.175196	0.174967	1.46523
218	3.35939	0.542182	1.83738	0.559975	307	0.283412	0.282962	1.50422
219	3.09839	0.705274	8.34074	0.647186	253	0.294565	0.295336	1.54732
220	3.44503	0.455003	-0.521741	0.464465	328	0.256803	0.256192	1.26453
221	3.35644	0.60756	2.91285	0.656455	187	0.304315	0.306633	1.23385
222	4.30311	0.260575	-36.7277	0.570908	202	0.283004	0.281242	0.433409
223	4.01181	0.340977	-19.8343	0.373151	235	0.289368	0.288128	0.573578
224	4.03851	0.336729	-20.7336	0.343189	190	0.288248	0.287442	0.62085
225	4.1977	0.30428	-24.5935	0.88134	144	0.265757	0.263269	0.498786

## Sheet: Read Me
In Tables S1:
Quadrat no. represents the quadrat number of the trees, ranging from 1 to 160.
DBH is the diameter at breast height of the tree in cm.
x, y are the horizontal and vertical coordinates of the tree in m.
In Tables S2:
Quadrat no. represents the quadrat number of trees, ranging from 1 to 160.
α is the scale parameters of the two-parameter Weibull distribution of the DBH data of the quadrat estimated by Maximum-likelihood Fitting.
β is the shape parameters of the two-parameter Weibull distribution of the DBH data of the quadrat estimated by Maximum-likelihood Fitting.
P-value is the p-value of the Kolmogorov-Smirnov test between the DBH data of the quadrat and a two-parameter Weibull distribution whose shape and scale parameters were estimated by maximum-likelihood fitting.
n is the number of trees in each quadrat.
gadj is the adjusted sample Gini coefficient of the DBH data of the quadrat.
ĝ is the estimated Gini coefficients of the DBH data of the quadrat.
In Tables S3:
Quadrat no. represents the quadrat number of the Setaria viridis (L.) P. Beauv., ranging from 1 to 225.
Length is the length data of seedheads of S. viridis in cm.
In Tables S4:
Quadrat no. represents the quadrat number of the Setaria viridis (L.) P. Beauv. , ranging from 1 to 225.
μ is the μ parameter of the three-parameter lognormal distribution of the S. viridis length data of the quadrat estimated by Maximum-likelihood Fitting.
σ is the σ parameter of the three-parameter lognormal distribution of the S. viridis length data of the quadrat estimated by Maximum-likelihood Fitting.
c is the threshold parameter of the three-parameter lognormal distribution of the S. viridis length data of the quadrat estimated by Maximum-likelihood Fitting.
P-value is the p-value of the Kolmogorov-Smirnov test between the S. viridis length data of the quadrat and a three-parameter lognormal distribution whose parameters were estimated by maximum-likelihood fitting.
n is the number of the S. viridis in each quadrat.
gadj is the adjusted sample Gini coefficient of the S. viridis length data of the quadrat.
ĝ is the estimated Gini coefficients of the S. viridis length data of the quadrat.
s is the sample skewness of the S. viridis length data of the quadrat.
